# Supplementary material for: Evolutionary Patterning: A Novel Approach to the Identification of Potential Drug Target Sites in Plasmodium falciparum
Source: PLoS One. 2008 Nov 10;3(11):e3685. doi: 10.1371/journal.pone.0003685 (PMC2577034; doi:10.1371/journal.pone.0003685)
Supplement: Figure S2 — The multiple sequence alignment includes all 28 taxa used in this study and was performed with MAFFT. (0.02 MB TXT) [file pone.0003685.s002.txt]

   E_coli  KYIVALDQGTTSSRAVVMDH DANIISVSQREFEQIYPKPG WVEHDPMEIWATQSSTLVEV ---LAKADISSDQIAAIGIT NQRETTIVWEKETGKPIYNA
C_perfrin  KYIVALDQGTTSSRAIIFDK EQNIIGVSQKEFNQIYPREG WVEHDPMEIWATQYSVLQEV ---MAKCNITQENIAAIGIT NQRETTIVWDKNTGVPIYNA
T_maritim  KYVLSLDQGTTSSRAIVFDE KGNVVSKVNKEFRQIYPRPG WVEHDPVEIWESQIEVAKKA ---IEEAGIKPEDIAAIGIT NQRETTIVWDKNTGKPVYNA
B_subtili  TYILSLDQGTTSSRAILFNK EGKIVHSAQKEFTQYFPHPG WVEHNANEIWGSVLAVIASV ---ISESGISASQIAGIGIT NQRETTVVWDKDTGSPVYNA
 S_aureus  KYILSIDQGTTSSRAILFNQ KGEIAGVAQREFKQYFPQSG WVEHDANEIWTSVLAVMTEV ---INENDVRADQIAGIGIT NQRETTVVWDKHTGRPIYHA
 S_pneumo  KYIMAIDQGTTSSRAIIFNK KGEKVSSSQKEFTQIFPQAG WVEHNANEIWNSVQSVIAGA ---FIESGVKPNQIEAIGIT NQRETTVVWDKKTGLPIYNA
E_histoly  KYILAIDQGTTSTRVILFDE KCQSIHTEQEEFDSIFPHPG WVEQDPEVIYTSVVNLMKKC ---LVNTGINKEDIAAIGIT NQRETTVMWDKRTGKPIYNA
D_melanog  PFVGAIDEGTTSARFIIFRG TDEIVCFHQIEVESIFQKEG WCEQDPMAIVNTVNECITGA CKKLVAVGGKVEEIITIGIT NQRESTVVWDRNSGQPLVNA
A_mellife  PFIGAIDEGTSSARFLVFDL HRKVLASHQIEIKQKYPQEG WVEQDPKEILEAVIECIKKT IEKLKDINITVSDIKAIGIT NQRETTLMWDKNTGEPLHNA
   B_mori  PLVGAIDEGTSSARFIIFKN SSDVVAYHQKELEQHFPQEG WVEQDPYAILAVVKTCIEKA VENLVALGGNPEDIIAVGVT NQRETTIVWEQGTGKPLYNA
M_musculu  PLVGAVDQGTSSTRFLVFNK TAELLSHHQVEIKQEFPREG WVEQDPKEILQSVYECIEKT CEKLGQLNIDISNIKAIGVS NQRETTVVWDKVTGEPLYNA
R_norvegi  PLVGAVDQGTSSTRFLVFNK TAELLSHHQVEIKQEFPREG WVEQDPKEILQSVYECIEKT CEKLGQLNIDISNIKAIGVS NQRETTVVWDKLTGEPLYNA
M_mulatta  PLVGAVDQGTSSTRFLVFNK TAELLSHHQVEIKQEFPREG WVEQDPKEILHSVYECIEKT CEKLGQLNIDISNIKAIGVS NQRETTVVWDKITGEPLYNA
H_sapiens  PLVGAVDQGTSSTRFLVFNK TAELLSHHQVEIKQEFPREG WVEQDPKEILHSVYECIEKT CEKLGQLNIDISNIKAIGVS NQRETTVVWDKITGEPLYNA
 B_taurus  PLVGAVDQGTSSTRFLVFNK TAELLSHHQVEIKQEFPREG WVEQDPKEILQSVYECIEKT CEKLGQLNIDISNIKAIGVS NQRETTVVWDKLTGEPLYNA
  D_rerio  PLVAAIDQGTSSTRFLVFNK TAELLSHHQVEIKQSFPKEG WVEEDPKEILQSVYECMDRT CEKLTQLNIDVSNIKAVGVT NQRETTLVWDKQTGEPLYNA
A_gambiae  KLIGVIDAGTNSVRFVIFKP EFEEIASHQIRITQIVPRDG WTEHNPVEVLEAVRLCAVEA CHQVEKLGFLVKDIAAIGIT NQRETTVVWDKNTGEPLYNA
  L_major  PYIASIDQGTTSSRCIIFDE KFTILSAHQLFHKQITPRPG WLEHDPEEIYSNCCLCLAEA LKKLRSKDPKFEKVSAIGIT NQRETGVAWDRKTGKPLCNA
 T_brucei  KYVGSIDQGTTSTRFIIFDE RQRPVSVHQVPHTQHTPHPG WLEHDPMEIFRSACKCMSVA IAKLRQKDASFRKIEAIGIT NQRETTVAWDRVTKEPLCYA
T_annulat  KVIASIDQGTQSTRCTLYDS SMNILASSKSKHTQYHPKSG WCEHDANEIMDSVYNTMNEC IRKLKEKVSNFL-LVGVGVT NQRETVVVWDKDTGKPLHNA
  T_parva  --FILINYGSSKSYCINRSN PINPVYPVRLIHE--YPGIK WCEHDPNEIMDSVYYTMNES VKQLKEKVPNFV-LVGLGVT NQRETVVVWDKDTGKPLHNA
P_falcipa  NVILSIDQSTQSTKVFFYDE ELNIVHSNNLNHEQKCLKPG WYEHDPIEIMTNLYNLMNEG IKVLKDKYTSVI-IKCIGIT NQRETVIIWDRITGKPLYNA
P_berghei  NIILSIDQSTQSTKVIFFDE ELKVLHMNSLNHEQKCFKPG WYEHDPEEIIANLYKLMNEG INVLKEKYKTVV-IKCIGIT NQRETVIIWDKETGKPLYNA
 P_yoelii  NIILSIDQSTQSTKLIFFDE ELKVLHMNSLNHEQKCFKPG WYEHDPEEIIENLYKLMNEG INVLKEKYKTVV-IKCIGIT NQRETVIIWDKETGKPLYNA
P_chabaud  NVILSIDQSTQSTKLIFFDE GLKVLHMNSLNHEQKCFKPG WYEHDPEEIIDNLYKLMNEG MTVLKEKYQNVV-IKCIGIT NQRETVIIWDKETGKPLYNA
P_knowles  NVILSIDQSTQSTKLIFFDE ELNVLHTNSLNHEQKCFKPG WYEHDPVEIINNLYTLMNDG LKALKEKHKEVV-IKCIGIT NQRETVIIWDKHTGKPLHNA
  P_vivax  KVILSIDQSTQSTKLIFFDE ELNVLHTNSLNHEQKCFKPG WYEHDPVEIINNLYTLMNDG MKALKEKNKEVE-IKCIGIT NQRETVIIWDKLTGKPLYNA
G_lamblia  SYLLAIDQGTTSTRVILFDR AGKNVASSTRPNYSITPNEG WVEQDPKRIVGDVYACLNDV SGKAQELGIQRDSIKACGIT TQRETMVIWDGSTGEPLYNA

   E_coli  IVWQCRRTAEICEHLK-RDG LEDYIRSNTGLVIDPYFSGT KVKWILDHVEGSRERARRGE LLFGTVDTWLIWKMTQGRVH VTDYTNASRTMLFNIHTLDW
C_perfrin  IVWQCRRTADICDELKERDG LVDYIRENTGLVLDAYFSGT KIKWILDNVEGAREKAEKGE LLFGTVDSWLVWKLTNGKVH VTDYTNASRTMIFNIKNLQW
T_maritim  IVWQCRRTAPICDELK-EKG YSEFIRERTGLVIDAYFSGT KIKWILDNVEGVREKAEKGE VLFGTVDTWLIWNLTGGRVH VTDYSNASRTMIFNIHKLDW
B_subtili  IVWQSRQTSGICEELR-EKG YNDKFREKTGLLIDPYFSGT KVKWILDNVEGAREKAEKGE LLFGTIDTWLIWKMSGGKAH VTDYSNASRTLMFNIYDLKW
 S_aureus  IVWQSRQTQSICSELK-QQG YEQTFRDKTGLLLDPYFAGT KVKWILDNVEGAREKAENGD LLFGTIDTWLVWKLSGKAAH ITDYSNASRTLMFNIHDLEW
 S_pneumo  IVWQSRQTAPLAEQLK-SQG YVEKFHEKTGLIIDAYFSAT KVRWILDHVEGAQERAEKGE LLFGTIDTWLVWKLTDGAAH VTDYSNAARTMLYNIKELKW
E_histoly  IVWQSKQSGNETSYLMEKG- YEEIFQSKTGLVLNPYFSAS KIMWIFNNVEGAKALAEEGV LLFGTIDTWIIYNLTGGQSH STDISNAARTLLFNIYEKKW
D_melanog  IIWLDNRTTSTVEELLETIP NINYLRPLCGLPLSPYFSGV KLRWLRDNVPVVSQAMEKGT AMFGTIDTWLMYNLTGGKVH KTDVTNASRTMLMNIETLQW
A_mellife  IVWLDMRTTTTLEDILDSVP NKNYLKPLCGLPMSPYFSAL KIRWLIDNIPRVKHAIDEER CAFGTIDTWLIWNLT-KGLH VTDVSNASRTMLMNIESLKW
   B_mori  IVWLDMRTSSTIDKLLDTVP NKNYLKPLCGLPLSPYFSAV KLRWLSDNVDPVKNAMKKGT CRFGTVDCWIIWNLTGGPKH VTDVTNASRTMLMNIENLNW
M_musculu  VVWLDLRTQSTVENLSKRIP NNNFVKSKTGLPLSTYFSAV KLRWLLDNVKKVQEAVEENR ALFGTIDSWLIWSLTGGIVH CTDVTNASRTMLFNIHSLEW
R_norvegi  VVWLDLRTQSTVEKLSKRIP NNNFVKSKTGLPLSTYFSAV KLRWLLDNVKKVQEAVEENR ALFGTIDSWLIWSLTGGIVH CTDVTNASRTMLFNIHSLEW
M_mulatta  VVWLDLRTQSTVESLSKRIP NNNFVKSKTGLPLSTYFSAV KLHWLLDNVRKVQKAVEDKR ALFGTIDSWLIWSLTGGVVH CTDVTNASRTMLFNIHSLEW
H_sapiens  VVWLDLRTQSTVESLSKRIP NNNFVKSKTGLPLSTYFSAV KLRWLLDNVRKVQKAVEEKR ALFGTIDSWLIWSLTGGVVH CTDVTNASRTMLFNIHSLEW
 B_taurus  VVWLDLRTQSTVESLSKRIP NNNFVKSKTGLPLSTYFSAV KLRWLLDNVRKVQKAVEEDR ALFGTIDSWLIWSLTGGAVH CTDVTNASRTMLFNIHSLEW
  D_rerio  IVWLDLRTQSTVERLINKTP NKNHLKDKTGLPISTYFSAV KLRWLMDNVEKVHEAVLSHR AMFGTVDSWLIWCLTGGKVH CTDVTNASRTMLFNIHTMDW
A_gambiae  IVWNDIRTDKTVDRVLARLP NHNHFRALSGLPISPYFSAL KLNWLKDNVVAVRKACRERR CYAGTIDTWLVWNLTGGPAF VTDVTNASRTLLMNIETLHW
  L_major  IVWSDARTYEVSNRIAKECG DRNFAANITGLPVSTYFTAF KFRWMLENVPAVAAARKSGS LLLGTIETWLLWKLSEGKVF LTDVSNASRTFLMNLRTQQW
 T_brucei  PVWNDLRTYDITKKVTAELG DSMFASKITGLPVSTYFAAF KMRWMLENVPAVADACRRGT LCFGTIDTWLMYKLSGGKAF VTDVTNASRTFLMDLRTRKW
T_annulat  IVWLDIRAGTEANKMVELYG SDRHFYHINGLLISSYFSAF KLKWMSNNLDWFDKRVREES ------------NLT-GE-F LTDITNASRTFLMDINTENW
  T_parva  IVWLDIRASTEANNMVELYG SDRHFYHINGLLISTYFSAF KLKWMSNNLDWFDKRVREES VRIGTIDTWIIYNLT-GE-F LTDITNASRTFLMDINTEKW
P_falcipa  IVWLDTRVEELVTEFSAKY- NNNDIQKKTGTYFNTYFSAF KILWLIQNNPEIKQKIDDGT AVIGNINTWLIFNLTKGN-C YTDVTNASRTLLMDINTLQW
P_berghei  IVWLDTRVENLVTEFSKKY- NNDYFQKKTGTYFNTYFSAF KILWLIKNNKTIKEKVKNGT AMIGNINTWLIYNLTKGN-C YTDVTNASRTLLMDISTLQW
 P_yoelii  IVWLDTRVESLVTEFSKKY- NNDYFQKKTGTYFNTYFSAF KILWLIKNNKTIKEKVKNGT AMIGNINTWLIYNLTKGN-C YTDVTNASRTLLMDINTLQW
P_chabaud  IVWLDTRVEDLVTEFSKKY- NNDYFQKKTGTYFNTYFSAF KILWLIKNNKTIKEKVKNGT AMIGNINTWVIYNLTKGN-C YTDVTNASRTLLMDIKTLQW
P_knowles  IVWLDTRVEDMVAEFSKKY- NNDYFQKKTGTYFNTYFSAF KILWLIQNNAEIKKKVEEGS AIIGNINTWLIYNLTNGN-S YTDVTNASRTLLMNIKTLKW
  P_vivax  IVWLDTRVEDIVAQFSKKY- NNDYFQKKTGTYFNTYFSGF KILWLIQNNQEIRKKVEEGS AIIGNVNTWLIYNLTNGN-S YTDVTNASRTLLMNINTLEW
G_lamblia  IVWSDARNHELLTELEKTYG --PIIRIRTGLPLSTYFTAG KVLWLYRNVPTVKKAIKNCT AKIGTMDTWLLWNLSKEKSY LTDVTAASRTQFFNIETMAW

   E_coli  DDKMLEVLDIPREMLPEVRR SSEVYGQTNIGGKGGTRIPI SGIAGDQQAALFGQLCVKEG MAKNTYGTGCFMLMNTGEKA VKSENGLLTTIAC--GPTGE
C_perfrin  DERMLKELDIPRSMLPEVKN SSEIYGYANLGAKGGIRVPI AGIAGDQQAALFGQAAFNKG DVKNTYGTGCFLLMNTGEEL VKSKSGLLTTIAI--GLHGK
T_maritim  DDEILELLNIPRAMLPQVMP SSHVYGYT-AKDIFGVEIPI AGDAGDQQAALFGQACFQPG MLKNTYGTGCFLLMNTGEKA FESKSGLLTTIAW--GINGK
B_subtili  DDQLLDILGVPKSMLPEVKP SSHVYAETVDYHFFGKNIPI AGAAGDQQSALFGQACFEEG MGKNTYGTGCFMLMNTGEKA IKSEHGLLTTIAW--GIDGK
 S_aureus  DDELLELLTVPKNMLPEVKP SSEIYGKTIDYHFYGQEVPI AGVAGDQQAALFGQACFECG DVKNTYGTGGFMLMNTGDKA VKSESGLLTTIAY--GIDGK
 S_pneumo  DDEILEILNIPKAILPEVRS NSEIYGKTAPFHFYGGEVPI SGMAGDQQAALFGQLAFEPG MVKNTYGTGSFIIMNTGEEM QLSENNLLTTIGY--GINGK
E_histoly  DDELLAKTNIPKSILPIVKQ SSDDFGIV-STIQEFNGIHI TGVAGDQQASLFGHGS-PIG GCKSTYGTGCFVVKNIGDTI KEIPKGLLATVGW--EINGK
D_melanog  DANLLKFFGLPKTILPEICS SSEFYGSI-AQGV-LQGIGI TSVLGDQQAALVGQQCLAKG QAKATYGTGCFLLYNTGPSI VHSTHGLLTTVGYQLGRKAV
A_mellife  DPLLCRFFGIPQHILPEIRS SAEVYTTI-SNPEVLAGVPI AGCVGDQQGALLGQLCLKPG QAKATYGTGCFLLYNTGSIV LDSTQGLITTIAYKIGKNS-
   B_mori  DPLLLRFFEVPKSVLPDIKS SSEVYGYI-ADGP-LKGVPI AGCLGDQQAALVGQMCLQKG QAKATYGTGCFVLYNTGDIR VNSTRGLLTTVAYQLGSNNP
M_musculu  DKELCEFFGIPMEILPNVRS SSEIYGLM-KAGA-LEGVPI SGCLGDQSAALVGQMCFQDG QAKNTYGTGCFLLCNTGHKC VFSEHGLLTTVAYKLGRDKP
R_norvegi  DKELCEFFGIPMEILPNVRS SSEIYGLM-KAGA-LEGVPI SGCLGDQSAALVGQMCFQDG QAKNTYGTGCFLLCNTGHKC VFSEHGLLTTVAYKLGRDKP
M_mulatta  DKQLCDFFGIPMEILPNVRS SSEIYGLM-KAGA-LEGVPI SGCLGDQSAALVGQMCFQIG EAKNTYGTGCFLLCNTGHKC VFSDHGLLTTVAYKLGRDKP
H_sapiens  DKQLCEFFGIPMEILPNVRS SSEIYGLMKKAGA-LEGVPI SGCLGDQSAALVGQMCFQIG QAKNTYGTGCFLLCNTGHKC VFSDHGLLTTVAYKLGRDKP
 B_taurus  DKELCEFFEIPMKILPNVRS SSEIYGLMKKAGA-LEGVPI SGCLGDQSAALVGQMCFQDG QAKNTYGTGCFLLCNTGRKC VFSEHGLLTTVAYKLGRDKP
  D_rerio  DPELCIYFDIPMGILPKVRS SSEIYGLM-KSGP-LTGVPI SGCLGDQSAALVGQMCFKDG QAKNTYGTGCFLLKNVGTKP VMSDHGLLTTVAYKLGRDKP
A_gambiae  DPLLTKTFSVHPDMLPEIRS SSEIYGKV-KDSSVLDGIPI SAILGNQQASLVGQRCLKEG QAKNTYRKGCFLLYNTGTRC VQSTHGLVTTVAYQMGRNAP
  L_major  CDKLCQELDIPLAALPEIRS NSERYCDVVIRDALGVPTPV TGCIGDQQSALFGHIGLHKG DAKNTYGTGCFMLMNVGTEP QFSKHGLLGTIAYKLGTE-P
 T_brucei  SPELCEKLKIPMETLPEIRS NSELFGYVEVAAALNERTPI MGSIGDQQSALFGNMCFEKG EAKNTYGTGCFLLMNVGEEA RFSKHGLLSTVGFQVGRDGP
T_annulat  STEMLKIFGLTGNLLPKIRP NCSDFGTINEKVPGFKGVKI LGSAGDQQASCIGQGLFENL ATKCTFGTGAFILTNTGSKK VMSTGGLLCTPCYKLSPTTP
  T_parva  STEMLKIFGLTGNLLPKIRP NCSDFGTINDKVPGFKGVKI LGSAGDQQASCIGQGLFENL ATKCTFGTGAFILTNTGSKK VMSTGGLLCTPCYKLSPTTP
P_falcipa  DEKMCKIFNITMSVLPEIKS NCSNFGLVKEHVPDYLNIPI TGCIGDQQSACIGQAIFDEG EAKCTYGTGVFLLINTGEKV VYSTCGLITTICYKFNDNDK
P_berghei  DPEMCKMFGITMYALPEIKC NCYNFGLVKEKVPDYSNVPI TGCIGDQQSACIGQAIFDEG EAKCTYGTGVFLLVNTGNKI VYSSCGLITTVCYKFNDDDK
 P_yoelii  DPEMCKMFGITMSALPEIKC NCYNFGLVKEKVPDYSNVPI TGCIGDQQSACIGQAIFDEG EAKCTYGTGVFLLVNTGNKI VYSSCGLITTVCYKFNDDDK
P_chabaud  DPEMCKMFGISMASLPEIKS NCYNFGLVKENVPEYLNVPI TGCIGDQQSACIGQAIFDEG EAKCTYGTGVFLLVNTGNKI VYSSCGLITTVCYKFNDDDK
P_knowles  DEELCKMFGITMSVLPEIKC NSFNFGSVKEQVCDYAGVPI TGCIGDQQSACIGQAIFDEG EAKCTYGTGVFLLINTGYKV VYSSCGLITTVCYKFNENDQ
  P_vivax  DEELCKMFGITMSVLPEIKC NCFNFGEVMEQVPDYAGVPI TGCIGDQQSACIGQAIFDEG EAKCTYGTGVFLLINTGYKV VYSSCGLITTVCYKFNENDQ
G_lamblia  DPMLLHIFSVSTEVLPVVWP SARIFGTLSETAGWLEGLQI GGMIGDQQASMVGHRCFTTG SSKITFGTGAFLLINAGTTK PEPNDNLLITICYQESPTAR

   E_coli  VNYALEGAVFMAGASIQWLR DEMKLINDAYDSEYFATKVQ NTNGVYVVPAFTGLGAPYWD PYARGAIFGLTRGVNANHII RATLESIAYQTRDVLEAMQA
C_perfrin  VQYALEGSVFVGGAVIQWLR DELRIISDSSDTEYFATKVE DNGGVYVVPAFVGLGAPYWD MYARGTIVGLTRGTNRNHII RAALESIAYQTRDVLEAMIN
T_maritim  VYYALEGSIFITGAAVQWLR DGLKIISNAAETEELATKVP DNGGVFFVPAFVGLGAPYWD MYARGLIIGITRGTTREHIV RAVLESIAYQTRDVVEVMEK
B_subtili  VNYALEGSIFVAGSAIQWLR DGLRMFQDSSLSESYAEKVD STDGVYVVPAFVGLGTPYWD SDVRGSVFGLTRGTTKEHFI RATLESLAYQTKDVLDAMEA
 S_aureus  VNYALEGSIFVSGSAIQWLR DGLRMINSAPQSESYATRVD STEGVYVVPAFVGLGTPYWD SEARGAIFGLTRGTEKEHFI RATLESLCYQTRDVMEAMSK
 S_pneumo  VYYALEGSIFIAGSAIQWLR DGLRMVENSPESEKYARDSH NNDEVYVVPAFTGLGAPYWN QNARGSVFGLTRGTSKEDFI KATLQSIAYQVRDIIDTMQV
E_histoly  ITYALEGTVMTAGAALKWIR D-IGILKDYNEISKIVTS-- KNGGVYFVPAFQGLGTPYWD DDVRGIIVGLTSGTGKGELV RATLESIALQCAQVIEIMGK
D_melanog  PFYALEGSVSIAGAAFNWLR DNMNLIQNSGQIETMASTVD NSLDVYFVPAFNGLYAPYWN QDARGVICGLSEETTSEHIV RATLEAVCFQVRDILDSMHK
A_mellife  ATYALEGSVAVAGAALSWLR DNIQLFNNITQSQDMAEHVR SSGDVYFVPAFSGLYAPYWQ QDARGVICGITEDTQQYHIV RAALEAVCFQTRDILEAMVK
   B_mori  PSYALEGSVAVAGAALGWLK ENIGLLDTAKESQTIAETAT ENGSVVFVPAFSGLYAPYWR QDARGVICGITEDTNSNHIV KAALEAVCFQVRDILDAMNE
M_musculu  VYYALEGSVAIAGAVIRWLR DNLGIIKSSEEIEKLAKEVG TSYGCYFVPAFSGLYAPYWE PSARGIICGLTQFTNKCHIA FAALEAVCFQTREILDAMNR
R_norvegi  VYYALEGSVAIAGAVIRWLR DNLGIIKSSEEIEKLAKEVG TSYGCYFVPAFSGLYAPYWE PSARGIICGLTQFTNKCHIA FAALEAVCFQTREILDAMNR
M_mulatta  VYYALEGSVAIAGAVVRWLR DNLGIIKTSEEIEKLAKEVG TSYGCYFVPAFSGLYAPYWE PSARGIICGLTQFTNKCHIA FAALEAVCFQTREILDAMNR
H_sapiens  VYYALEGSVAIAGAVIRWLR DNLGIIKTSEEIEKLAKEVG TSYGCYFVPAFSGLYAPYWE PSARGIICGLTQFTNKCHIA FAALEAVCFQTREILDAMNR
 B_taurus  VYYALEGSVAIAGAVIRWLR DNLGIIKSSEEIEKLAKEVG TSYGCYFVPAFSGLYAPYWE PSARGIICGLTQFTNKCHIA FAALEAVCFQTREILDAMNR
  D_rerio  ACYALEGSVAIAGAVVRWLK DNLGIIQTSTELEKLAADVG TSYGCYFVPAFSGLYAPYWE PSARGIICGLTQFTNRSHLA FAALEAVCFQTREILDAMNQ
A_gambiae  PIYALEGSVAVAGVAMNWLR DNLKIIKDIKDSEEIAGSVS STGDVYFVPAFTGLYAPYWR KDARGIFCGLTSFTTKHHFV RAALEAVCFQTRDIIEAMKK
  L_major  TKFALEGSVAGAGATVEWMR SNLGFFDHPMQMESIARKVG GTDGVVFVPAFGGLLAPYWD PTARGTLVGMTYKTNKSHII RAALEAISMQVNAVMLAMKE
 T_brucei  CYYALEGAIACAGATVEWMR RNMNLFSHITECEKLARSVP GTQGIVFVPAFSGLLAPYWD PSARGTIVGMTLKTTRAHVI RAALQAIALQLNDVVGSMKR
T_annulat  TVFALEGSIAIAGAGITWLQ D-MGLLSDPSEISEILRKIK SSDGVVFAPAFSGLFAPRWR NDARGSIMGMTQHTERGHIV RAYCESIGLQLYEIIHSFLS
  T_parva  TVFALEGSIAIAGAGITWLQ D-MGLLSDPSEISEILKKIK SSDGVVFAPAFSGLFAPRWR NDARGSIMGMTQHTERGHIV RAYCESIGLQLYEIIHSFLS
P_falcipa  PKYALEGSIGTAGSGVSWLL K-NKLIDDPSEASDIMEKCE NTTGVIFVPAFSGLYAPRWR SDARASIYGMTFNTERSHIV RALLEGIAFQLNEIVDSLTS
P_berghei  PNYALEGSIGTAGSGVSWLE N-VNLIKDTSEVNDIMENCK DTEGVVFVPAFGGLFAPRWR SDARACISGMSFNTSKAHIV RALLEGIVFQLSEIVNSLTS
 P_yoelii  PNYALEGSIGTAGSGVSWLE N-VNLIKDTSEVNEIMETCK DTEGVVFVPAFGGLFAPRWR SDARACISGMSFNTSKAHIV RALLEGIVFQLSEIVNSLTS
P_chabaud  PNYALEGSIGTAGSGVSWLE N-VNLVKDTSEVSDIMETCK DTEGVVFVPAFGGLFAPRWR SDARACISGMSFNTSRAHIV --------------------
P_knowles  AKYALEGSIGTAGSGVSWLM K-NNLISHPSEASYIMENCE DTGGVVFVPAFSGLYAPRWR SDARACITGMTFNTERKHIV RSLLEGIVFQLNEIVYSLIS
  P_vivax  AKYALEGSIGTAGSGVSWLL K-NNLISHPSEASYIMENCE DTGGVVFVPAFSGLYAPRWR SDARACITGMTFNTERKHIV RSLLEGIVFQLNEIVCSLIS
G_lamblia  PVYAREASIASAGSIFEWLR T-MGMITSVTDIDSLVKPLD ETSSVVFVPAFTGLLCPFWC PHARAGIFNLSYSTTPSHIV KAAMEAVALQIRDILNSLSE

   E_coli  DSGIRLHALRVDGGAVANNF LMQFQSDILGTRVERPEVRE VTALGAAYLAGLAVGFWQNL DELQEKAVIEREFRPGIETT ERNYRYAGWKKAVKR-----
C_perfrin  DVGYDINCIKVDGGASRNNF LMQFQSDLVGKKVIKPIITE TTALGAAYLAGLAVGYWSDK EEIAKLWFASEEFEPTISEE RRNKYHKKWKKAVERSKGWA
T_maritim  DSDIKVETLRVDGGAVVNNF LMQFQADILGVPVERPVVNE TTALGAAYLAGLAVGYWKDQ EEIASLWQLDRRFEPSMNSE ERERLYSK------------
B_subtili  DSNISLKTLRVDGGAVKNNF LMQFQGDLLNVPVERPEINE TTALGAAYLAGIAVGFWKDR SEIANQWNLDKRFEPELEEE KRNELYKGWQKAVKA-----
 S_aureus  DSGIDVQSLRVDGGAVKNNF IMQFQADIVNTSVERPEIQE TTALGAAFLAGLAVGFWESK DDIAKNWKLEEKFDPKMDEG EREKLYRGWKKAVEATQVFK
 S_pneumo  DTQTAIQVLKVDGGAAMNNF LMQFQADILGIDIARAKNLE TTALGAAFLAGLSVGYWKDL DELKLLNETGELFEPSMNES RKEQLYKGWKKAVKATQVFA
E_histoly  -----INEIKVDGGVSRSDC MLQFQADICNCTVIRLKEKE ITAMGAAMLAGLYVHLFKED E-LDSMRVIEHVFKPQMSEE ERKQIFSVWNKAVESARSFV
D_melanog  DCKIPLAKLMVDGGMTVNNL FLQLQSDLVGIQVLRAKIAE TTALGAAMAAYKAVENRYQM EAPLSKSGPREAIKPSISAT DRNLRYQKWKMAIDRSLNWE
A_mellife  DSGTKLTTLQVDGGMTVNNL LMQLQADLTGINVVRPNMVE TTALGAAILAGIGVGLIDV- --NDVDASQVTEFSPSIGED ERDLRYSKWKMAVERSMKWD
   B_mori  DCGIPLQVLKVDGGMTGNQL LMQMQADLVGIDVIKAGFSE STALGAAMVA-----YWGVK TDVPIPMTSGNTYAPKISDD ERDMRYKQWKMAVERSLGWE
M_musculu  DCGIPLSHLQVDGGMTSNKI LMQLQADILYIPVVKPSMPE TTALGAAMAAGAGVGVWSLE PE-DLSAVTMERFEPQINAE ESEIRYSTWKKAVMKSIGWV
R_norvegi  DCGIPLSHLQVDGGMTSNKI LMQLQADILYIPVVKPSMPE TTALGAAMAAGAGVGVWSLE PE-DLSAVTMERFEPQINAE ESEIRYSTWKKAVMKSIGWV
M_mulatta  DCGIPLSHLQVDGGMTSNKI LMQLQADILCIPVVKPSMPE TTALGAAMAAGAGVNVWSLE PE-DLSAVTMERFEPQINAE ESEIRYSTWKKAVMKSMGWV
H_sapiens  DCGIPLSHLQVDGGMTSNKI LMQLQADILYIPVVKPSMPE TTALGAAMAAGAGVGVWSLE PE-DLSAVTMERFEPQINAE ESEIRYSTWKKAVMKSMGWV
 B_taurus  DCGIPLSHLQVDGGMTNNKI LMQLQADILYIPVVKPSMPE TTALGAAMAAGAGVGVWSLE PE-DLSAVTMERFEPQINAE ESEIRYSTWKKAVMKSMGWV
  D_rerio  DSGINLSQLQVDGGMTSNRL LMQLQADILCIPVVKPSMPE TTALGAAMAAGAGVSVWSLN PE-DLTEVTSEKFEPQINPE ESELRYARWKKAVQRAMNWE
A_gambiae  DCGINLNKLHTDGIMASNSL LMQLQADLSGIPVLRTEVHE PAALGTAMAAAQGVDLYKLE AEYAGVQSHHETFLPTTTEE ERNARYTKWKMAVQRSLGWA
  L_major  DSGVEMNCLRVDGGLTRSRL LMEMQADILGVNLYVPHLTE TTALGAALCAGLAVGVWKSV EETAKEHLSGETVNPITTDE QRKARLEAWNAAVKLSRWAK
 T_brucei  DAGLNLSSLRVDGGLSKNGL LMEIQASLLGVDILVPSMHE TTALGAALCAGLAAGVWTSL EEVSRRENSWKTVSPSGSAM EREAMIAEWREALKRTKWAK
T_annulat  DTGLSIPYINVDGGLSQNSE LVQLISDLTNTRLERPENPE ITSLGAGLLAGLEAKLWNDL TEKITNGSNKTVWEPTMSPE QRMTIIKYWNLGIERSLSWR
  T_parva  DTGLSIPYINVDGGLSQNSE LVQLISDLTDTRLERPENAE ITSFGAALLAGLQAKLWDGL TEKFTNGANNTVWTPSMSPE QRTTIIKYWNLGIERSLSWH
P_falcipa  DMGIMLHVLRCDGGMTKNKP FMQFNSDIINTKIEVSKYKE VTSLGAAVLAGLEVKIWDSL DSKSLLRRSDAVFHSKMDDK KRKKKTSEWNKAVERTLIQL
P_berghei  DMDIMIHLLRCDGGMTKNKA FMQFNADILNTNIEVSKYKE VTALGAAVLAGLGVKLWKDL DSKSLIRNKEYTFNSNMDAK SRSKKIKEWNKAVNKELLQS
 P_yoelii  DMNIMIHLLRCDGGMTKNKA FMQFNADILNTNIEVSKYKE VTALGAAVLAGLGIKLWKDL DSKSLIRNKEYTFNSNMDAK SRSKKIKEWNKAVNKELLES
P_chabaud  -------------------- -------------------- -------------------- -------------------- --------------------
P_knowles  DMGIMLHVLRCDGGMTKNKA FMQFNADIINTKIEVSKYSE VTAVGAAVLAGLGVKIWKDL DSKSLIRKSDSTFSAKMHQK NREKKISEWGKAVERSLLQM
  P_vivax  DMGIMLHVLRCDGGMTKNKA FMQFNSDLINTKIEVSKYSE VTALGAAVLAGLGVKIWEDL DSKSLIRSSDSTFNSKMDAK SRKRRISEWGKAVERSLLQM
G_lamblia  AMAIALDQIRIDGGLTKSEH FSQILSDVTQCAILVSRDQE LTSLGCVIMAGLTLQIYKDL SDEASIGSSFSLFSPKRSAS QAAELYNKWQVAIKKTM---
