# Supplementary material for: Evolutionary Patterning: A Novel Approach to the Identification of Potential Drug Target Sites in Plasmodium falciparum
Source: PLoS One. 2008 Nov 10;3(11):e3685. doi: 10.1371/journal.pone.0003685 (PMC2577034; doi:10.1371/journal.pone.0003685)
Supplement: Figure S3 — The multiple sequence alignment was performed with DAMBE using the protein multiple sequence alignment as a template. (0.02 MB TXT) [file pone.0003685.s003.txt]

>E_histolytica
AUGAAAUAUAUCCUUGCUAUUGAUCAAGGUACUACAAGUACUAGAGUUAUUCUAUUUGAUGAAAAGUGUCAGUCAAUUCAUACAGAACAAGAAGAAUUUGAUUCUAUUUUUCCACAUCCAGGUUGGGUUGAACAAGAUCCUGAAGUAAUUUAUACUAGUGUUGUUAACUUAAUGAAAAAAUGU---------CUUGUUAAUACUGGCAUUAAUAAAGACAUUGCAGCUAUUGGAAUAACUAAUCAAAGAGAAACUACAGUUAUGUGGGAUAAAAGAACAGGAAAACCUAUUUACAAUGCAAUAGUAUGGCAGUCUAAACAAUCAGGAAAUGAAACAUCUUAUCUUAUGGAGAAA---GGAUAUGAAAUUUUUCAGUCUAAAACUGGACUAGUACUAAAUCCUUAUUUCAGUGCUAGUAAAAUUAUGUGGAUAUUUAAUAAUGUAGAAGGUGCAAAGGCAUUAGCUGAAGAAGGUGUUUUAUUGUUUGGAACUAUUGACACAUGGAUUAUCUAUAAUCUAACUGGAGGUCAAAGUCAUUCUACUGAUAUAUCAAAUGCAGCACGUACUUUAUUGUUUAAUAUUUAUGAAAAGAAAUGGGAUGAUGAGUUAUUAGCAAAAACAAAUAUUCCAAAGUCUAUUCUCCCAAUAGUUAAACAAUCCUCUGAUGAUUUUGGUAUUGUUUCUACU------AUUCAGGAAUUUAAUGGGAUUCAUAUUACUGGAGUUGCUGGAGAUCAACAAGCAUCACUUUUUGGACAUGGAAGU---CCUAUAGGAGGAUGUAAAUCAACAUAUGGAACUGGGUGUUUCGUUGUAAAAAAUAUUGGAGAUACAAUUAAAGAAAUACCAAAAGGAUUAUUAGCAACUGUUGGAUGGGAAAUUAAU------GGAAAGAUAACAUAUGCUCUUGAAGGCACAGUUAUGACUGCUGGAGCAGCACUAAAAUGGAUAAGGGAUAUAGGAAUAUUAAAAGACUACAAUGAAAUAUCAAAAAUUGUUACUUCC------AAAAAUGGUGGAGUUUAUUUUGUACCAGCAUUUCAAGGACUUGGGACACCUUAUUGGGAUGAUGAUGUUCGUGGCAUAAUUGUUGGACUAACUAGUGGUACUGGAAAAGGUGAAUUAGUUCGAGCUACUCUAGAAAGUAUUGCUUUACAAUGUGCUCAAGUAAUUGAAAUUAUGGGAAAA------------------AUUAAUGAAAUUAAAGUGGAUGGAGGGGUUUCAAGGUCUGAUUGUAUGCUCCAGUUUCAAGCAGAUAUAUGCAAUUGUACUGUUAUUAGACUGAAAGAGAAAGAAAUUACUGCAAUGGGAGCAGCUAUGUUAGCUGGGUUAUAUGUUCAUUUAUUUGAUGAAUUAGACUCAAUGAGAGUAAUU------------GAACAUGUAUUUAAACCUCAAAUGAGUGAAGAAGAAAGAAAGCAAAUAUUUUCAGUUUGGAAUAAAGCAGUAGAAUCAGCACGUUCAUUUGUCCAU
>T_brucei
AUGAAGUACGUCGGAUCCAUUGACCAGGGAACAACCAGCACCCGCUUCAUCAUCUUCGAUGAGCGGCAGCGCCCCGUCUCGGUGCACCAGGUUCCCCAUACCCAGCACACACCCCACCCCGGCUGGUUGGAGCAUGACCCGAUGGAGAUUUUCCGCUCCGCAUGCAAGUGCAUGUCCGUUGCCAUCGCAAAGCUGAGGCAAAAGGACGCCUCUUUCAAGAUUGAGGCGAUUGGAAUCACGAACCAACGUGAGACAACGGUGGCGUGGGAUCGCGUUACCAAGGAACCGCUGUGCUACGCCCCUGUUUGGAAUGACCUGCGCACGUACGACAUCACCAAGAAGGUGACUGCGGAGCUCGGUGGGGAUAUGUUCUCCAAAAUUACUGGCUUGCCUGUAAGCACGUAUUUCGCUGCGUUCAAGAUGCGGUGGAUGCUCGAGAAUGUUCCAGCUGUUGCUGACGCAUGCCGUCGUGGGACGCUUUGCUUCGGCACGAUCGACACAUGGCUCAUGUACAAGCUGAGUGGUGGCAAGGCGUUUGUGACAGACGUGACGAACGCGUCACGCACCUUUCUUAUGGAUUUGCGCACGCGGAAAUGGUCUCCUGAAUUGUGCGAGAAACUGAAGAUCCCGAUGGAAACGCUCCCCGAGAUUCGCAGUAACAGUGAACUCUUCGGAUAUGUGGAGACGGACGAAGUUGCAGCUGCCCUCAACGAGCCUAUUAUGGGCAGUAUUGGUGAUCAGCAGUCUGCGCUUUUCGGAAAUAUGUGCUUCGAGAAGGGUGAGGCCAAGAACACAUACGGCACCGGCUGCUUCCUGUUGAUGAACGUGGGAGAGGAGGCCCGUUUCUCGAAGCACGGUUUACUUUCGACAGUGGGCUUCCAGGUGGGCCGCGAUGGACCAUGCUACUAUGCACUGGAAGGCGCGAUCGCGUGCGCUGGUGCUACGGUGGAGUGGAUGAGAAACAUGAACCUCUUCAGUCAUAUCACAGAGUGUGAGAAGUUGGCCCGCAGUGUCCCCGGGACGCAAGGUAUUGUCUUUGUGCCCGCCUUCUCUGGACUGUUGGCGCCCUAUUGGGAUCCAUCGGCCCGUGGUACCAUCGUGGGCAUGACACUCAAGACGACUCGCGCGCACGUCAUCCGCGCUGCGCUGCAGGCCAUUGCUCUCCAGUUGAACGAUGUUGUUGGUUCGAUGAAACGUGACGCUGGGCUUAAC---CUGAGCUCCCUCCGUGUUGACGGUGGGUUGUCUAAGAACGGUCUGCUCAUGGAGAUUCAAGCAAGUUUGUUGGGCGUGGACAUCUUAGUGCCAUCAAUGCAUGAGACAACUGCACUCGGUGCGGCACUGUGUGCAGGACUUGCGGCUGGUGUAUGGACUUCACUGGAAGAAGUUAAGGCCGUGUCGCGAUCGUGGAAGACUGUC---AGCCCCAGCGGCUCUGCCAUGGAGCGUGAGGCAAUGAUCGCAGAGUGGCGCGAGGCGCUCAAGAGGACGAGUGGGGCAAAAUUG
>L_major
AUGCCGUACAUCGCGUCUAUUGACCAGGGCACCACCUCCAGUCGGUGCAUCAUCUUCGACGAAAAGUUCACCAUUCUCUCAGCCCACCAGCUGUUCCAUAAGCAGAUCACGCCGCGUCCUGGGUGGCUGGAGCACGAUCCGGAAGAGAUCUACAGCAACUGCUGCCUCUGCCUUGCCGAGGCGCUGAAGAAGUUGCGCUCAAAAGACCCCAAGUUCAAAGUGUCAGCGAUAGGUAUCACGAACCAGCGUGAGACGGGUGUCGCCUGGGACCGUAAGACCGGGAAGCCACUGUGCAACGCCAUUGUGUGGAGCGACGCCCGUACCUAUGAGGUGAGCAACCGCAUCGCAAAGGAAUGUGGCGGCGACAACUUUGCCAAUAUUACCGGCCUGCCCGUAAGCACCUACUUCACUGCCUUCAAGUUCCGCUGGAUGCUGGAAAAUGUCCCAGCCGUCGCCGCCGCGCGCAAGAGCGGCUCGCUACUCCUCGGCACUAUCGAGACGUGGCUGCUGUGGAAGCUGAGCGAGGGCAAGGUGUUUUUGACGGAUGUGUCAAACGCCAGCCGCACCUUCCUAAUGAACCUGAGGACGCAGCAGUGGUGCGACAAGCUCUGCCAGGAGCUCGACAUUCCACUCGCGGCACUGCCGGAGAUUCGCAGCAACAGCGAGCGCUACUGCGAUGUCGUGGCCAACGAUAUCCGCGAUGCUCUCGGCGUUCCUGUGACGGGCUGCAUUGGUGACCAGCAGAGUGCCCUGUUUGGUCACAUAGGCCUCCACAAGGGCGAUGCCAAGAACACGUACGGCACAGGCUGCUUCAUGCUCAUGAACGUGGGCACGGAGCCGCAGUUCUCGAAGCACGGUCUGCUCGGCACCAUCGCGUACAAACUGGGU---ACCGAGCCGACCAAAUUUGCCCUGGAAGGCUCCGUUGCCGGCGCUGGCGCCACGGUGGAAUGGAUGCGGAACCUUGGCUUCUUCGACCACCCCAUGCAGAUGGAGAGCAUCGCCCGCAAAGUGGGCGGCACCGACGGAGUCGUGUUUGUGCCUGCCUUUGGCGGUCUUCUCGCCCCGUACUGGGACCCGACGGCUCGUGGCACCCUUGUGGGCAUGACCUACAAAACGAACAAGUCGCACAUAAUCCGCGCCGCCCUCGAAGCCAUCUCCAUGCAGGUGAACGCAGUGAUGCUUGCUAUGAAAGAGGACAGCGGCGUGGAG---AUGAACUGCCUGCGCGUCGACGGUGGGCUCACGCGCAGUCGCCUACUCAUGGAGAUGCAGGCCGACAUCCUGGGUGUGAACCUUUACGUGCCGCAUCUCACCGAGACGACCGCGCUUGGCGCCGCCCUUUGCGCUGGCCUGGCCGUCGGCGUGUGGAAGUCUGUCGAGGAGAUGCAGAAGACGGCCAAGAGCGGUGAGACCGUGAACCCCAUCACGACAGAUGAACAGGUGCGCAAGGCUCGCCUGGAGGCCUGGAACGCCGCCGUGAAGCUGUCGCGAUGGGCGAAGCUG
>T_annulata
AUGGAUACAGUGGCAUCGAUUGACCAGGGAACCCAGUCAACCAGGUGUACUCUGUACGAUUCUUCCAUGAACAUACUAGCAUCAAGUAAAUCCAAACACACUCAAUACCACCCAAAAUCAGGGUGGUGUGAACAUGACGCAAACGAAAUCAUGGAUUCUGUUUAUAAUACAAUGAACGAAUGCAUACGGAAGCUGAAAGAAAAGGUAUCAAAUUUCCUUCUUGUGGGAGUGGGAGUAACAAACCAGAGAGAAACAGUGGUGGUUUGGGACAAAGAUACAGGAAAACCAUUACAUAACGCAAUAGUUUGGCUGGACAUUAGAGCUGGCACCGAAGCUAACAAAAUGGUCGAAUUGUAUGGCUCAGACCACUUCUAUCACAUAAAUGGGUUAUUGAUAAGUUCAUACUUUUCAGCAUUUAAACUAAAGUGGAUGUCAAAUAAUUUGGACUGGUUUGAUAAAAGAGUAAGAGAAGAAUCG------------------------------------AACCUAACCGGAGAA------UUCUUGACGGACAUUACAAACGCAUCAAGAACCUUUCUAAUGGAUAUCAAUACUGAAAAUUGGUCGACGGAAAUGCUAAAGAUAUUUGGACUAACGGGUAAUUUACUACCUAAAAUAAGACCAAAUUGUUCUGAUUUUGGUACUAUUAACAAUGAAAAGGUACCAGGAUUUAAGGGAGUUAAGAUACUGGGGUCAGCAGGAGAUCAACAAGCAUCCUGCAUAGGCCAGGGACUAUUUGAAAACUUAGCAACCAAAUGCACUUUUGGAACAGGAGCAUUUAUCUUAACAAACACAGGUUCGAAAAAGGUUAUGUCAACGGGUGGCCUGUUAUGCACGCCAUGUUAUAAAUUAAGUCCAACAACCCCGACAGUGUUUGCACUAGAGGGUUCAAUCGCAAUUGCGGGAGCCGGAAUUACCUGGUUACAAGAUAUGGGCUUGUUAUCAGACCCUUCAGAGAUCUCAGAAAUAUUGAGAAAAAUCAAGUCAUCAGACGGAGUGGUCUUCGCACCAGCGUUUAGUGGUUUGUUCGCCCCAAGAUGGAGAAAUGAUGCGAGAGGAAGCAUAAUGGGAAUGACACAACACACUGAACGUGGCCAUAUUGUAAGAGCAUACUGUGAAAGCAUUGGACUACAACUUUACGAGAUUAUACAUUCAUUUCUCUCAGAUACAGGUCUACUAUCAAUCCCAUACAUUAAUGUGGAUGGAGGGCUGAGUCAGAAUUCAGAACUGGUUCAACUCAUAUCAGAUUUAACUAACACGAGACUAGAAAGACCAGAAAACCCUGAAAUUACAUCACUUGGGGCAGGUCUGUUGGCAGGAUUGGAAGCCAAAUUGUGGAAUGACUUGACGGAAGUUAAAAAAAUAACAAAUUCAAACAAAACAGUUUGGGAACCUACAAUGUCACCUGAGCAAAGAAUGACGAUCAUUAAGUACUGGAACUUGGGAAUUGAAAGGUCACUAUCAUGGCGUUUA
>T_parva
AUGUUCAUCUUA------AUCAACUAUGGAUCCAGUAAAAGUUAUUGCAUCAAUCGAUCAAACCCAAUCAACCCGGUGUACCCUGUACGACUCAUCCAUGAA------UAUCCUGGCAUCAAAUGGUGUGAACAUGAUCCCAACGAAAUAAUGGAUUCCGUCUACUACACAAUGAACGAAUCAGUAAAGCAGCUGAAAGAAAAGGUUCCGAAUUUCGUUCUUGUGGGCUUGGGAGUAACAAACCAACGAGAAACAGUAGUGGUCUGGGAUAAAGAUACAGGAAAACCAUUACAUAACGCAAUAGUUUGGUUGGACAUCAGAGCUAGCACAGAAGCUAACAAUAUGGUUGAAUUAUAUGGUUCAGACCAUUUCUAUCACAUAAAUGGAUUAUUGAUAAGUACAUACUUUUCAGCAUUUAAACUGAAGUGGAUGUCGAAUAAUUUGGACUGGUUUGAUAAAAGAGUUAGAGAAGAAUCCGUAAGAAUUGGAACAAUAGACACCUGGAUCAUAUAUAACCUAACUGGUGAA------UUCUUGACAGAUAUUACAAACGCAUCAAGAACAUUCUUAAUGGAUAUUAACACUGAAAAAUGGUCUACGGAAAUGCUAAAAAUAUUUGGACUAACUGGUAAUUUACUUCCAAAAAUAAGACCAAAUUGUUCUGAUUUUGGAACUAUUAAUAAUGAUAAGGUGCCAGGAUUUAAGGGAGUUAAAAUACUAGGAUCAGCGGGAGAUCAGCAAGCAUCCUGCAUAGGUCAGGGAUUAUUUGAAAACCUGGCAACUAAAUGCACGUUUGGAACAGGGGCAUUUAUCUUGACGAAUACAGGUUCGAAAAAAGUGAUGUCAACCGGUGGUUUACUAUGCACACCAUGUUAUAAAUUGAGCCCAACAACCCCAACAGUGUUUGCACUAGAGGGCUCCAUCGCAAUUGCCGGAGCUGGAAUUACCUGGUUACAAGAUAUGGGACUAUUAUCAGACCCCUCAGAGAUCUCAGAAAUAUUGAAAAAGAUCAAGUCCUCAGACGGCGUGGUUUUCGCACCAGCAUUUAGCGGUUUGUUUGCACCGAGAUGGAGAAAUGAUGCCAGAGGAAGCAUAAUGGGUAUGACUCAGCACACGGAACGUGGUCACAUUGUAAGAGCAUACUGCGAAAGCAUUGGACUACAACUUUACGAGAUUAUCCACUCUUUUCUUUCUGAUACCGGCCUAUUAUCAAUCCCUUACAUUAAUGUGGAUGGAGGAUUAAGUCAGAAUUCAGAACUCGUUCAACUCAUAUCUGAUUUAACAGAUACAAGGCUAGAAAGACCAGAAAAUGCCGAAAUCACAUCAUUUGGAGCAGCACUGUUGGCAGGACUACAAGCUAAGUUGUGGGAUGGGUUGACAGAAGUGAAGAAAUUUACAAAUGCAAACAAUACAGUUUGGACACCUUCAAUGUCACCUGAACAAAGAACCACCAUCAUUAAGUACUGGAACCUGGGAAUUGAAAGGUCGCUAUCAUGGCAUUUA
>P_falciparum
AUGAAUGUCAUAUUAAGUAUAGACCAAAGUACACAAUCAACCAAAGUGUUUUUCUAUGAUGAAGAAUUAAAUAUUGUUCAUUCGAAUAAUUUAAAUCAUGAACAAAAAUGUUUGAAACCUGGUUGGUAUGAACAUGAUCCAAUAGAGAUUAUGACCAACUUAUAUAAUUUAAUGAAUGAAGGAAUAAAAGUGUUAAAAGAUAAAUAUACAUCUGUUAUAAUAAAAUGUAUAGGUAUUACUAACCAAAGAGAAACUGUAAUUAUAUGGGAUAGAAUAACAGGAAAACCUUUAUACAAUGCUAUAGUUUGGCUAGAUACACGUGUAGAAGAACUUGUUACGGAAUUUUCUGCGAAAUAUAAUAAUAAUGAUAUUCAGAAAAAAACAGGAACUUACUUUAAUACAUAUUUUAGUGCUUUUAAAAUAUUGUGGUUAAUUCAAAACAAUCCAGAAAUCAAACAAAAAAUUGAUGAUGGUACUGCAGUUAUAGGAAAUAUUAAUACAUGGCUUAUUUUUAAUUUAACUAAAGGGAAUUGUUAU---ACAGAUGUUACCAAUGCUUCAAGAACUUUAUUAAUGGAUAUUAAUACAUUACAAUGGGAUGAAAAGAUGUGUAAAAUAUUUAAUAUUACUAUGUCUGUUUUACCUGAAAUAAAAAGUAAUUGUUCUAAUUUUGGUUUAGUUAAGUCAGAACAUGUUCCGGACUAUUUAAAUAUUCCUAUUACUGGAUGUAUUGGAGAUCAACAAAGUGCAUGCAUUGGUCAAGCUAUCUUCGACGAAGGUGAAGCGAAAUGUACAUAUGGUACAGGUGUAUUCCUUCUAAUUAAUACAGGAGAAAAAGUUGUAUAUUCCACAUGCGGUUUAAUUACUACUAUAUGUUAUAAAUUUAAUGAUAAUGAUAAACCUAAAUAUGCUCUUGAAGGUUCGAUAGGUACUGCCGGAUCUGGAGUUUCAUGGCUUCUUAAAAACAAACUAAUUGAUGAUCCAAGUGAAGCUAGCGAUAUUAUGGAAAAAUGUGAAAAUACAACUGGAGUCAUUUUUGUACCAGCUUUCAGUGGAUUAUAUGCACCCAGAUGGAGAUCUGAUGCACGUGCAUCCAUAUAUGGAAUGACUUUUAAUACGGAAAGAAGCCAUAUUGUAAGAGCACUAUUAGAAGGUAUAGCUUUUCAGUUAAAUGAAAUUGUGGACUCCUUAACAUCGGAUAUGGGUAUUGAAAUGUUACAUGUCUUACGAUGUGAUGGAGGCAUGACAAAAAAUAAACCUUUUAUGCAAUUUAACUCAGAUAUUAUUAAUACAAAAAUUGAAGUUUCAAAAUAUAAAGAAGUAACUUCUCUUGGUGCUGCAGUUCUAGCUGGAUUAGAAGUUAAAAUAUGGGACAGUCUAGAUUCUGUUAAAAGUUUAUUAAGGAGAAGUGACGCUGUUUUUCAUUCUAAAAUGGAUGAUAAAAAAAGAAAAAAAAAAACUUCCGAAUGGAAUAAAGCUGUCGAAAGGACAUUA---AUACAGUUA
>P_berghei
AUGAAUAUUAUAUUAAGUAUAGACCAAAGUACUCAGUCCACUAAGGUAAUCUUCUUUGAUGAAGAAUUAAAGGUCUUACAUAUGAACAGCUUAAAUCACGAACAGAAAUGUUUUAAGCCUGGUUGGUAUGAACAUGACCCAGAGGAGAUAAUUGCGAAUUUAUAUAAAUUAAUGAAUGAAGGAAUAAAUGUUUUAAAGGAAAAGUAUAAAACGGUUGUAAUAAAAUGUAUAGGUAUUACUAACCAACGAGAAACUGUUAUAAUAUGGGAUAAAGAAACUGGCAAACCUUUAUACAAUGCAAUAGUGUGGUUAGAUACAAGAGUAGAAAAUCUUGUUACGGAAUUUUCUAAAAAGUAUAACAAUGAUUAUUUUCAGAAAAAAACGGGUACAUAUUUUAAUACAUAUUUUAGUGCUUUUAAAAUAUUAUGGUUAAUAAAAAAUAAUAAAACUAUAAAGGAAAAGGUAAAAAAUGGUACAGCUAUGAUUGGAAAUAUAAAUACAUGGUUGAUUUAUAAUUUAACUAAAGGAAAUUGUUAU---ACAGAUGUAACAAACGCAUCUCGAACACUUUUAAUGGAUAUCAGUACAUUACAAUGGGAUCCAGAAAUGUGCAAAAUGUUUGGUAUUACUAUGUAUGCUUUACCCGAAAUAAAAUGUAAUUGUUAUAAUUUCGGUUUAGUAAAAUCAGAAAAAGUGCCAGAUUAUUCAAAUGUUCCAAUUACUGGUUGUAUAGGUGAUCAACAAAGUGCAUGUAUAGGUCAAGCAAUUUUUGAUGAAGGAGAAGCAAAGUGUACAUAUGGAACAGGUGUUUUCUUAUUAGUUAAUACAGGAAAUAAAAUCGUAUAUUCUUCAUGUGGAUUAAUCACAACAGUUUGUUAUAAAUUUAAUGACGAUGAUAAACCAAAUUAUGCUCUUGAAGGUUCAAUAGGUACAGCUGGAUCAGGCGUAUCGUGGCUAGAAAAUGUUAAUUUAAUUAAAGACACAUCUGAAGUAAAUGAUAUUAUGGAAAAUUGUAAAGACACCGAAGGAGUUGUAUUUGUUCCAGCUUUUGGUGGUUUAUUUGCUCCAAGAUGGAGAUCAGAUGCUAGAGCAUGUAUAAGUGGCAUGUCUUUUAAUACAAGCAAGGCGCAUAUUGUUAGAGCCUUGCUAGAAGGUAUAGUUUUCCAAUUAAGUGAAAUCGUAAAUUCACUAACAUCUGAUAUGGAUAUAGAAAUGAUUCAUCUUUUGAGAUGUGAUGGAGGAAUGACUAAAAAUAAAGCAUUUAUGCAAUUUAAUGCAGACAUAUUAAAUACAAAUAUUGAAGUAUCCAAAUAUAAAGAAGUAACGGCUCUUGGUGCUGCUGUAUUAGCUGGUUUAGGAGUUAAACUGUGGAAGGAUUUAGAUAGUGUUAAAAGUUUAAUAAGAAAUAAGGAAUAUACAUUUAAUUCCAAUAUGGACGCUAAGAGUCGAAGCAAGAAAAUUAAAGAAUGGAAUAAAGCCGUUAAUAAAGAAUUG---CUACAAUCA
>P_yoelii
AUGAAUAUUAUAUUAAGUAUAGACCAAAGUACUCAAUCCACUAAGUUAAUCUUCUUUGAUGAAGAAUUAAAAGUGUUGCAUAUGAACAGCUUAAAUCAUGAACAGAAAUGUUUUAAGCCAGGUUGGUAUGAACAUGAUCCAGAAGAAAUAAUUGAGAAUUUAUAUAAAUUAAUGAAUGAAGGAAUAAAUGUUUUAAAAGAAAAGUAUAAAACAGUUGUAAUAAAAUGUAUAGGUAUUACUAACCAACGAGAAACUGUUAUAAUAUGGGAUAAAGAAACUGGUAAGCCUUUAUAUAAUGCAAUCGUUUGGCUAGAUACAAGAGUAGAAAGUCUUGUUACGGAAUUUUCUAAAAAGUAUAACAAUGAUUAUUUUCAGAAAAAAACAGGUACAUAUUUUAAUACAUAUUUUAGUGCUUUUAAAAUAUUAUGGUUAAUAAAAAAUAAUAAAACUAUAAAGGAAAAGGUAAAAAAUGGUACAGCUAUGAUUGGAAAUAUAAAUACAUGGUUGAUUUAUAAUUUAACUAAAGGCAAUUGUUAU---ACAGAUGUAACAAACGCAUCUCGAACACUUUUAAUGGAUAUCAAUACAUUACAAUGGGAUCCAGAAAUGUGCAAAAUGUUUGGUAUUACUAUGUCUGCUUUACCCGAAAUAAAAUGUAAUUGUUAUAAUUUUGGUUUAGUAAAAUCAGAAAAAGUGCCAGACUAUUCAAAUGUUCCAAUUACUGGUUGUAUAGGUGAUCAACAAAGUGCAUGUAUAGGUCAGGCAAUUUUUGAUGAAGGAGAAGCAAAGUGUACAUAUGGAACUGGUGUUUUCUUAUUAGUUAAUACAGGAAAUAAAAUCGUAUAUUCUUCAUGUGGGCUAAUUACAACAGUUUGUUAUAAAUUUAAUGAUGAUGACAAACCAAAUUAUGCUCUUGAAGGUUCAAUAGGUACAGCUGGAUCAGGUGUAUCAUGGUUAGAAAAUGUUAAUUUAAUUAAAGACACAUCUGAAGUAAAUGAGAUUAUGGAAACUUGUAAAGACACCGAAGGAGUUGUAUUUGUUCCAGCUUUUGGUGGUUUAUUUGCUCCAAGAUGGAGAUCAGAUGCUAGAGCAUGUAUAAGUGGAAUGUCUUUUAAUACAAGCAAAGCACAUAUUGUUAGAGCCUUAUUAGAAGGUAUAGUUUUCCAAUUAAGUGAAAUCGUAAAUUCACUAACAUCUGAUAUGAAUAUAGAAAUGAUUCAUCUUUUGAGAUGUGAUGGAGGAAUGACUAAAAAUAAAGCCUUUAUGCAAUUUAAUGCAGACAUAUUAAAUACAAAUAUUGAAGUAUCCAAAUAUAAAGAAGUAACAGCUCUUGGUGCUGCUGUAUUAGCUGGUUUAGGAAUUAAACUAUGGAAGGAUUUAGACAGUGUUAAAAGUUUAAUAAGAAAUAAGGAAUAUACAUUUAAUUCCAAUAUGGAUGCUAAGAGUCGAAGCAAGAAAAUUAAAGAAUGGAAUAAAGCCGUUAAUAAAGAAUUG---UUAGAAUCA
>P_knowlesi
AUGAACGUAAUAUUGAGUAUAGACCAAAGCACUCAGUCCACGAAACUGAUUUUUUUCGAUGAAGAGCUGAACGUGUUGCACACAAAUAGCCUGAACCAUGAACAGAAGUGUUUCAAGCCCGGGUGGUAUGAACAUGACCCAGUGGAAAUAAUUAAUAAUCUGUACACACUGAUGAAUGAUGGUUUGAAGGCUCUUAAGGAAAAGCACAAGGAGGUAGUAAUAAAAUGUAUAGGAAUUACAAACCAGAGAGAAACGGUCAUCAUAUGGGAUAAGCAUACAGGAAAGCCUUUGCACAAUGCCAUUGUGUGGCUGGACACGCGAGUAGAAGAUAUGGUUGCAGAAUUUUCAAAGAAAUAUAAUAAUGAUUAUUUUCAAAAAAAAACGGGAACCUAUUUUAAUACCUAUUUUAGUGCGUUCAAAAUAUUAUGGCUAAUUCAAAAUAAUGCAGAAAUUAAGAAAAAGGUGGAGGAGGGAUCGGCUAUCAUAGGUAAUAUAAACACAUGGCUAAUCUACAAUUUGACAAAUGGAAACAGCUAC---ACAGAUGUAACGAAUGCAUCUAGAACCCUUUUGAUGAAUAUCAAGACAUUAAAGUGGGAUGAAGAAUUAUGCAAAAUGUUUGGCAUUACAAUGUCAGUUCUUCCAGAAAUAAAAUGUAACAGUUUCAAUUUUGGAUCCGUAAAAUGUGAGCAGGUGUGUGACUAUGCGGGGGUACCAAUUACUGGGUGCAUUGGGGAUCAACAAAGUGCAUGUAUAGGACAAGCUAUUUUUGAUGAAGGAGAAGCUAAGUGUACUUAUGGCACUGGUGUUUUUUUACUCAUCAAUACUGGUUAUAAAGUGGUGUAUUCUUCCUGUGGUUUAAUUACAACGGUGUGUUACAAAUUUAAUGAAAAUGAUCAGGCGAAAUAUGCUUUAGAAGGUUCCAUAGGUACAGCUGGUUCCGGUGUGUCAUGGUUGAUGAAGAACAAUUUAAUUUCUCAUCCUAGUGAAGCUAGCUAUAUUAUGGAAAACUGUGAAGAUACAGGAGGGGUGGUGUUUGUUCCAGCCUUUAGUGGUUUGUAUGCCCCCAGGUGGAGAUCAGAUGCUAGGGCAUGUAUAACGGGUAUGACAUUCAACACAGAAAGGAAACACAUCGUUCGGUCUUUGUUAGAAGGCAUCGUUUUUCAGCUGAAUGAAAUUGUAUACUCACUCAUCUCAGAUAUGGGCAUAGAAAUGCUCCAUGUUUUACGGUGCGAUGGAGGAAUGACAAAAAAUAAAGCAUUUAUGCAAUUCAACGCGGAUAUUAUAAACACAAAAAUAGAGGUGUCCAAAUAUUCAGAAGUAACUGCAGUGGGGGCUGCAGUACUUGCUGGGCUGGGGGUGAAAAUAUGGAAAGAUUUAGAUUCCGUUAAAAGCUUAAUAAGGAAAAGCGACUCUACGUUCAGUGCUAAAAUGCAUCAAAAGAAUAGGGAGAAGAAAAUUUCCGAGUGGGGCAAGGCAGUCGAGAGAUCACUC---CUGCAGAUG
>P_vivax
AUGAAGGUGAUCCUGAGCAUAGACCAAAGCACCCAGUCGACGAAGCUGAUUUUUUUCGAUGAAGAGCUGAACGUGCUGCACACGAACAGCCUGAACCACGAGCAGAAGUGUUUCAAGCCGGGGUGGUACGAACAUGACCCAGUGGAGAUAAUUAACAACCUGUAUACCCUGAUGAAUGAUGGCAUGAAGGCUCUUAAGGAAAAGAACAAAGAGGUGGAAAUCAAAUGUAUAGGAAUUACAAACCAGAGAGAGACGGUCAUCAUAUGGGAUAAGCUAACUGGCAAGCCUUUGUAUAAUGCCAUUGUGUGGCUGGACACCCGAGUGGAAGACAUCGUCGCUCAGUUUUCAAAGAAAUAUAACAACGAUUAUUUUCAGAAAAAAACAGGAACGUAUUUUAACACCUAUUUUAGUGGGUUUAAAAUUUUGUGGCUAAUUCAGAACAAUCAAGAAAUUAGGAAGAAGGUGGAGGAAGGGUCCGCCAUCAUCGGUAAUGUUAACACUUGGCUGAUUUAUAACCUAACAAAUGGGAACAGCUAC---ACAGAUGUGACGAAUGCCUCUAGGACCCUUUUGAUGAAUAUUAACACGUUAGAGUGGGAUGAGGAGCUGUGCAAAAUGUUUGGCAUUACAAUGUCUGUUCUUCCAGAAAUUAAAUGCAACUGUUUCAAUUUUGGAGAGGUGAUGUCUGAGCAAGUGCCUGACUAUGCGGGGGUGCCAAUCACUGGGUGCAUUGGGGACCAGCAAAGUGCAUGCAUUGGACAAGCUAUUUUUGAUGAAGGAGAAGCCAAGUGUACCUAUGGCACUGGCGUUUUUUUACUUAUCAAUACAGGGUACAAAGUGGUGUACUCUUCUUGUGGUUUAAUUACAACCGUGUGUUACAAAUUUAAUGAAAAUGAUCAGGCGAAAUAUGCGUUGGAGGGUUCUAUAGGUACAGCUGGUUCAGGUGUUUCAUGGCUGUUGAAGAACAAUUUAAUUUCUCAUCCUAGUGAAGCUAGCUAUAUUAUGGAGAACUGCGAAGAUACAGGAGGGGUUGUGUUUGUUCCAGCCUUCAGUGGUUUGUAUGCCCCCAGGUGGAGGUCAGAUGCCAGGGCAUGUAUAACUGGCAUGACAUUCAAUACGGAAAGGAAACACAUCGUUCGGUCCCUCCUGGAGGGCAUCGUUUUCCAGCUGAACGAAAUUGUUUGCUCCCUCAUCUCAGAUAUGGGCAUAGAAAUGCUCCAUGUUUUACGGUGCGAUGGGGGGAUGACCAAAAAUAAGGCUUUCAUGCAGUUCAACUCGGAUCUUAUAAACACAAAAAUCGAAGUCUCAAAAUAUUCUGAAGUUACUGCCCUGGGGGCUGCCGUGCUCGCUGGCUUGGGGGUCAAAAUUUGGGAAGAUUUGGACUCCGUUAAAAGCUUAAUACGGAGUAGCGACUCCACGUUUAACUCUAAAAUGGAUGCAAAAAGUAGAAAGAGGAGAAUUUCCGAGUGGGGCAAGGCCGUCGAGCGCUCGCUC---CUGCAGAUG
>P_chabaudi
AUGAAUGUAAUAUUAAGUAUAGACCAAAGUACUCAGUCCACGAAGUUGAUCUUCUUUGAUGAAGGAUUAAAGGUGCUGCAUAUGAACAGCUUAAACCAUGAGCAAAAAUGUUUUAAGCCUGGUUGGUAUGAACAUGAUCCAGAGGAAAUAAUUGAUAAUUUAUAUAAACUAAUGAAUGAAGGAAUGACUGUUUUAAAAGAGAAAUAUCAAAAUGUUGUAAUAAAAUGUAUAGGUAUUACUAACCAAAGAGAAACUGUUAUAAUAUGGGAUAAAGAGACUGGUAAACCUUUAUACAAUGCAAUAGUAUGGCUAGAUACAAGAGUAGAAGAUCUUGUUACGGAAUUUUCUAAAAAGUAUAAUAAUGAUUAUUUUCAGAAAAAAACGGGUACCUAUUUUAAUACCUAUUUUAGUGCUUUUAAAAUAUUAUGGUUAAUAAAAAAUAAUAAAACUAUAAAGGAAAAGGUAAAAAAUGGUACAGCUAUGAUUGGAAAUAUAAAUACAUGGGUGAUUUAUAAUUUAACUAAAGGUAAUUGUUAU---ACAGAUGUAACAAAUGCAUCUAGAACCCUUUUAAUGGAUAUCAAAACAUUACAAUGGGACCCAGAAAUGUGUAAAAUGUUUGGUAUUAGUAUGGCUUCUUUACCCGAAAUAAAAAGUAAUUGUUAUAAUUUCGGUUUAGUAAAAUCAGAAAAUGUGCCUGAGUAUUUAAACGUUCCAAUUACUGGUUGUAUAGGUGACCAACAAAGUGCAUGUAUAGGUCAGGCAAUUUUUGAUGAAGGAGAAGCAAAGUGUACAUAUGGAACUGGUGUUUUCUUAUUAGUUAAUACAGGAAAUAAAAUUGUAUAUUCUUCUUGUGGAUUAAUCACAACAGUUUGUUAUAAAUUUAACGAUGAUGAUAAACCAAACUAUGCUCUUGAAGGUUCAAUAGGUACAGCUGGAUCCGGUGUAUCAUGGUUAGAAAAUGUUAAUUUAGUUAAAGACACAUCUGAAGUAAGUGAUAUUAUGGAAACUUGUAAAGACACUGAAGGAGUUGUAUUUGUUCCAGCUUUUGGUGGUUUAUUUGCUCCAAGAUGGAGAUCAGAUGCUAGAGCAUGUAUAAGUGGUAUGUCUUUUAAUACAAGCAGGGCUCAUAUUGUU---------------------------------------------------------------------------------------------------------------------------------------------------------------------------------------------------------------------------------------------------------------------------------------------------------------------------------------------------------------------------------
>G_lamblia
AUGGCAACGAAUCUCGCCAUCGAUCAGGGAACAACAUCGACCCGGGUGAUUUUGUUUGACAGGGCGGGGAAAAACGUUGCAUCCUCUACUCGUCCAAACUAUUCGAUAACUCCAAACGAAGGCUGGGUGGAGCAGGACCCCAAGCGAAUUGUCGGCGAUGUCUACGCGUGUUUGAAUGAUGUCUCAGGCAAGGCCCAGGAGCUUGGAAUUCAGCGGUCCAUCAAAGCAUGCGGGAUUACGACACAGCGUGAAACGAUGGUUAUCUGGGACGGAUCUACUGGGGAGCCUCUCUACAACGCAAUUGUUUGGUCUGAUGCACGGAACCACGAGCUUCUUACUGAGUUGGAAAAGACGUAC---------CCGAUCCGCAUCAGAACAGGGCUUCCCCUGUCAACCUACUUCACAGCCGGGAAGGUUCUAUGGCUCUAUCGAAACGUUCCAACAGUCAAGAAGGCCAUCAAGAACUGCACUGCUAAAAUAGGAACCAUGGAUACGUGGCUCCUCUGGAAUCUGAGCAAGGAGAAAUCCUAUCUCACAGAUGUGACUGCAGCGUCGCGGACUCAGUUCUUUAACAUCGAAACCAUGGCAUGGGAUCCGAUGCUGCUUCACAUUUUCUCUGUUUCCACUGAAGUUCUUCCGGUGGUCUGGCCAUCUGCAGGGAGGUUUGGCACCCUGUCGGAAACCGCUCUUGAAGGGCUC---------CAGAUAGGUGGUAUGAUAGGAGACCAGCAGGCGAGUAUGGUGGGGCACAGAUGCUUCACAACCGGUUCAUCCAAGAUUACUUUUGGAACGGGCGCUUUCCUGCUUAUAAACGCAGGGACUACCAAACCAGAGCCCAACGAUAAUCUCCUUAUCACGAUUUGUUACCAGGAAUCUCCUACAGCACGGCCCGUCUACGCCCGCGAGGCCAGCAUUGCAAGUGCUGGGUCCAUAUUUGAGUGGCUGAGAACAAUGGGUAUGAUAACAUCUGUUACAGACAUUGAUUCAUUGGUCAAACCCCUAGACGAGACCUCCUCUGUCGUUUUUGUCCCCGCGUUUACAGGGCUUCUCUGUCCGUUCUGGUGUCCCCAUGCUCGAGCGGGCAUAUUUAAUUUAUCGUACUCAACAACGCCCUCCCACAUUGUUAAAGCAGCGAUGGAGGCUGUUGCGUUGCAGAUCCGGGACAUUCUCAACAGUCUUUCAGAGGCCAUGGCCAUAGAGGCGCUGGAUCAGAUUCGCAUUGAUGGUGGCUUGACUAAGUCGGAGCAUUUCUCACAAAUCCUCUCGGAUGUGACACAGUGUGCAAUCCUGGUAUCUAGAGAUCAAGAACUCACGUCUCUUGGUUGUGUGAUCAUGGCUGGCCUUACAUUGCAGAUUUACAAAGAUUUAUCUGACGCAGAGGCCAGUAUAGGCUCCUCCUUCAGUCUAUUUUCUCCUAAGAGAUCAGCGUCCCAGGCAGCAGAGCUCUAUAAUAAGUGGCAGGUUGCAAUCAAAAAGACAAUG------------
