# Supplementary material for: Evolutionary Patterning: A Novel Approach to the Identification of Potential Drug Target Sites in Plasmodium falciparum
Source: PLoS One. 2008 Nov 10;3(11):e3685. doi: 10.1371/journal.pone.0003685 (PMC2577034; doi:10.1371/journal.pone.0003685)
Supplement: Figure S4 — The multiple sequence alignment was performed with DAMBE using the protein multiple sequence alignment as a template. (0.02 MB TXT) [file pone.0003685.s004.txt]

>M_musculus
AUGGCAGCCGCGAAGAAAGCAGUUCUGGGGCCAUUGGUGGGAGCAGUGGACCAGGGUACCAGCUCGACACGUUUUUUGGUUUUCAAUUCAAAAACAGCUGAACUUCUUAGUCAUCAUCAAGUAGAAAUAAAACAGGAAUUCCCAAGAGAAGGAUGGGUAGAACAAGACCCGAAGGAAAUUCUGCAGUCUGUUUAUGAGUGUAUAGAGAAAACGUGUGAGAAACUUGGACAGCUCAAUAUUGAUAUUUCCAACAUCAAAGCCAUUGGUGUCAGCAACCAGAGGGAAACCACAGUAGUCUGGGACAAGGUCACCGGAGAGCCUCUCUAUAAUGCCGUGGUGUGGCUUGACCUAAGAACCCAGUCUACUGUUGAGAACCUUAGUAAAAGAAUUCCAGGAAAUAAUAACUUUGUCAAGUCCAAGACAGGCCUUCCACUUAGCACGUAUUUCAGUGCAGUGAAACUUCGUUGGCUCCUUGACAACGUGAAAAAGGUCCAAGAGGCUGUUGAAGAAAAUAGAGCUCUUUUUGGGACCAUUGAUUCAUGGCUUAUUUGGAGUUUAACAGGAGGAAUCCAUGGGGGUGUCCACUGUACAGAUGUAACAAAUGCAAGCAGGACGAUGCUUUUUAACAUUCAUUCUUUGGAAUGGGAUAAAGAGCUCUGCGAAUUUUUUGGAAUUCCAAUGGAAAUUCUUCCCAACGUUCGGAGUUCUUCUGAGAUCUAUGGCCUAAUGAAAGCUGGGGCCUUGGAAGGUGUACCAAUAUCUGGGUGUUUGGGGGACCAGUCUGCUGCUUUGGUGGGACAAAUGUGCUUCCAGGAUGGACAGGCCAAAAACACGUAUGGAACAGGGUGCUUCUUAUUGUGCAACACGGGCCAUAAGUGUGUAUUUUCUGAACAUGGCCUCCUGACAACCGUAGCAUAUAAACUUGGCAGAGACAAACCUGUGUAUUAUGCGUUGGAAGGUUCCGUGGCUAUAGCUGGUGCUGUAAUCCGCUGGCUAAGAGACAACCUUGGAAUUAUUAAGUCCUCUGAGGAAAUUGAAAAACUUGCUAAGGAAGUAGGUACUUCUUAUGGCUGCUACUUCGUUCCAGCAUUUUCAGGGUUAUAUGCGCCUUAUUGGGAGCCCAGUGCAAGAGGGAUCAUCUGUGGACUCACUCAGUUCACCAAUAAAUGUCAUAUCGCUUUUGCUGCACUAGAAGCUGUUUGUUUCCAAACCCGAGAGAUUUUGGAUGCCAUGAAUCGCGACUGUGGAAUUCCACUCAGUCAUUUACAGGUAGAUGGAGGAAUGACCAGCAAUAAAAUUCUUAUGCAGCUACAAGCAGACAUUCUGUAUAUUCCAGUAGUGAAACCCUCCAUGCCUGAAACAACUGCACUAGGCGCUGCCAUGGCAGCUGGGGCUGCAGAGGGGGUUGGUGUGUGGAGUCUUGAACCUGAGGAUUUGUCAGCUGUCACAAUGGAGCGGUUUGAACCUCAGAUCAAUGCUGAAGAAAGCGAAAUCCGUUACUCCACAUGGAAGAAAGCUGUGAUGAAGUCAAUUGGUUGGGUUACAACUCAGUCUCCAGAAAGU
>R_norvegicus
AUGGCAGCCGCGAAGAAAGCAGUUCUGGGGCCAUUGGUGGGAGCAGUGGACCAGGGUACCAGCUCGACACGUUUUUUGGUUUUCAAUUCAAAAACAGCUGAACUUCUUAGUCAUCAUCAAGUAGAAAUAAAACAGGAAUUCCCAAGAGAAGGAUGGGUAGAACAAGAUCCGAAGGAAAUCCUGCAGUCUGUUUAUGAAUGUAUAGAGAAAACAUGUGAGAAACUUGGACAGCUCAAUAUUGAUAUUUCCAACAUCAAAGCUAUUGGUGUCAGCAACCAGAGGGAAACCACAGUAGUCUGGGACAAGCUAACUGGAGAGCCGCUCUACAAUGCUGUGGUGUGGCUUGACCUAAGAACCCAAUCUACUGUUGAGAAACUUAGUAAAAGAAUUCCGGGAAAUAAUAAUUUUGUCAAGUCCAAGACAGGCCUUCCACUUAGCACUUACUUCAGUGCAGUGAAACUUCGUUGGCUCCUCGACAAUGUGAAAAAGGUCCAAGAGGCUGUCGAAGAAAAUAGAGCUCUUUUUGGGACCAUUGAUUCAUGGCUUAUUUGGAGUUUGACAGGGGGAAUCAAUGGCGGUGUUCACUGUACAGAUGUAACAAAUGCAAGCAGGACGAUGCUUUUUAACAUUCAUUCUUUGGAAUGGGAUAAAGAGCUCUGCGAAUUUUUUGGAAUUCCAAUGGAAAUUCUUCCCAAUGUUCGGAGUUCUUCUGAGAUCUAUGGCCUAAUGAAAGCUGGGGCCUUGGAAGGUGUGCCAAUAUCUGGGUGUUUGGGGGACCAGUCUGCUGCUUUGGUGGGACAAAUGUGCUUCCAGGAUGGACAGGCCAAAAACACGUAUGGAACAGGGUGCUUCUUACUGUGUAACACGGGCCAUAAGUGUGUAUUUUCUGAACAUGGCCUUUUGACAACUGUGGCUUAUAAACUUGGCAGAGACAAACCUGUGUAUUAUGCAUUAGAAGGUUCUGUAGCUAUAGCUGGUGCUGUAAUCCGCUGGUUAAGAGACAACCUUGGAAUUAUUAAGUCCUCUGAAGAAAUUGAAAAACUUGCUAAAGAAGUAGGUACUUCUUAUGGCUGCUACUUUGUUCCAGCAUUUUCAGGGUUAUAUGCACCUUAUUGGGAGCCUAGUGCAAGAGGGAUCAUCUGUGGACUCACUCAGUUCACCAAUAAAUGUCAUAUCGCUUUUGCUGCAUUAGAAGCUGUUUGUUUUCAAACCCGAGAGAUUUUGGAUGCCAUGAACCGUGACUGUGGAAUCCCACUCAGCCAUUUGCAGGUAGAUGGAGGAAUGACCAGCAAUAAAAUUCUUAUGCAGCUACAAGCAGACAUUCUGUAUAUUCCAGUAGUGAAGCCCUCCAUGCCCGAGACAACUGCUCUAGGAGCUGCCAUGGCAGCUGGGGCUGCAGAGGGGGUUGGUGUCUGGAGUCUUGAACCUGAGGAUUUGUCAGCUGUCACAAUGGAGCGGUUCGAACCUCAGAUCAAUGCUGAAGAAAGUGAAAUCCGUUACUCCACCUGGAAGAAAGCUGUGAUGAAGUCCAUUGGUUGGGUUACAACUCAAUCUCCUGAAAGU
>M_mulatta
AUGGCAGCCUCCAAGAAGGCAGUUUGGGGGCCAUUGGUGGGGGCGGUGGACCAGGGCACCAGUUCGACACGCUUUUUGGUUUUCAAUUCAAAAACAGCUGAACUACUUAGUCAUCAUCAAGUGGAAAUAAAACAAGAGUUCCCAAGAGAAGGAUGGGUGGAACAGGACCCUAAGGAAAUUCUACAUUCUGUCUAUGAGUGUAUAGAGAAAACAUGUGAGAAACUUGGACAGCUCAAUAUUGAUAUUUCCAACAUAAAAGCUAUCGGUGUCAGCAACCAGAGGGAAACCACUGUAGUCUGGGACAAGAUAACUGGAGAGCCUCUCUACAAUGCUGUGGUGUGGCUUGAUCUAAGAACCCAGUCUACCGUCGAGAGUCUUAGUAAAAGAAUUCCAGGAAAUAAUAACUUUGUCAAGUCCAAGACAGGCCUUCCACUUAGCACUUACUUCAGUGCAGUGAAACUUCAUUGGCUCCUUGACAAUGUGAGAAAAGUUCAAAAGGCUGUUGAAGACAAACGAGCUCUUUUUGGGACUAUUGAUUCAUGGCUUAUUUGGAGCUUGACAGGAGGCGUCAGUGGAGGUGUCCACUGUACAGAUGUCACAAAUGCAAGUAGGACUAUGCUUUUCAACAUUCAUUCUUUGGAAUGGGAUAAACAACUCUGCGAUUUUUUUGGAAUUCCAAUGGAAAUUCUUCCAAAUGUCCGGAGUUCUUCUGAGAUCUAUGGCCUAAUGAAAGCUGGGGCCUUGGAAGGUGUGCCGAUAUCUGGGUGUUUAGGGGACCAGUCUGCUGCAUUGGUGGGACAAAUGUGCUUCCAGAUUGGAGAAGCCAAAAAUACGUAUGGAACAGGAUGUUUCUUACUAUGCAAUACAGGCCACAAGUGUGUAUUUUCUGAUCAUGGCCUUCUCACCACAGUGGCUUACAAACUUGGCAGAGACAAACCGGUAUAUUAUGCUUUGGAAGGUUCUGUAGCUAUAGCUGGUGCUGUUGUUCGCUGGCUAAGAGACAAUCUUGGAAUUAUAAAGACCUCAGAAGAAAUUGAAAAACUUGCUAAAGAAGUAGGUACUUCUUAUGGAUGCUACUUCGUCCCAGCAUUUUCGGGGUUAUAUGCACCUUAUUGGGAGCCCAGCGCAAGAGGGAUAAUCUGUGGACUCACUCAGUUCACCAACAAAUGCCAUAUUGCUUUUGCUGCAUUAGAAGCUGUUUGUUUCCAAACUCGAGAGAUUUUGGAUGCCAUGAAUCGAGACUGUGGAAUUCCACUCAGUCAUUUGCAGGUAGAUGGAGGAAUGACCAGCAACAAAAUUCUUAUGCAGCUACAAGCAGACAUUCUGUGUAUUCCAGUAGUGAAGCCCUCGAUGCCCGAAACCACUGCACUGGGUGCUGCCAUGGCGGCAGGGGCUGCAGAAGGAGUCAACGUAUGGAGUCUUGAACCCGAAGAUUUGUCUGCCGUCACAAUGGAGCGGUUUGAACCUCAGAUUAAUGCUGAGGAAAGUGAAAUUCGUUAUUCUACAUGGAAGAAAGCUGUGAUGAAGUCAAUGGGUUGGGUUACAACUCAAUCUCCAGAAAGU
>H_sapiens
AUGGCAGCCUCAAAGAAGGCAGUUUUGGGGCCAUUGGUGGGGGCGGUGGACCAGGGCACCAGUUCGACGCGCUUUUUGGUUUUCAAUUCAAAAACAGCUGAACUACUUAGUCAUCAUCAAGUAGAAAUAAAACAAGAGUUCCCAAGAGAAGGAUGGGUGGAACAGGACCCUAAGGAAAUUCUACAUUCUGUCUAUGAGUGUAUAGAGAAAACAUGUGAGAAACUUGGACAGCUCAAUAUUGAUAUUUCCAACAUAAAAGCUAUUGGUGUCAGCAACCAGAGGGAAACCACUGUAGUCUGGGACAAGAUAACUGGAGAGCCUCUCUACAAUGCUGUGGUGUGGCUUGAUCUAAGAACCCAGUCUACCGUUGAGAGUCUUAGUAAAAGAAUUCCAGGAAAUAAUAACUUUGUCAAGUCCAAGACAGGCCUUCCACUUAGCACUUACUUCAGUGCAGUGAAACUUCGUUGGCUCCUUGACAAUGUGAGAAAAGUUCAAAAGGCCGUUGAAGAAAAACGAGCUCUUUUUGGGACUAUUGAUUCAUGGCUUAUUUGGAGUUUGACAGGAGGAGUCAAUGGAGGUGUCCACUGUACAGAUGUAACAAAUGCAAGUAGGACUAUGCUUUUCAACAUUCAUUCUUUGGAAUGGGAUAAACAACUCUGCGAAUUUUUUGGAAUUCCAAUGGAAAUUCUUCCAAAUGUCCGGAGUUCUUCUGAGAUCUAUGGCCUAAUGAAAGCUGGGGCCUUGGAAGGUGUGCCAAUAUCUGGGUGUUUAGGGGACCAGUCUGCUGCAUUGGUGGGACAAAUGUGCUUCCAGAUUGGACAAGCCAAAAAUACGUAUGGAACAGGAUGUUUCUUACUAUGUAAUACAGGCCAUAAGUGUGUAUUUUCUGAUCAUGGCCUUCUCACCACAGUGGCUUACAAACUUGGCAGAGACAAACCAGUAUAUUAUGCUUUGGAAGGUUCUGUAGCUAUAGCUGGUGCUGUUAUUCGCUGGCUAAGAGACAAUCUUGGAAUUAUAAAGACCUCAGAAGAAAUUGAAAAACUUGCUAAAGAAGUAGGUACUUCUUAUGGCUGCUACUUCGUCCCAGCAUUUUCGGGGUUAUAUGCACCUUAUUGGGAGCCCAGCGCAAGAGGGAUAAUCUGUGGACUCACUCAGUUCACCAAUAAAUGCCAUAUUGCUUUUGCUGCAUUAGAAGCUGUUUGUUUCCAAACUCGAGAGAUUUUGGAUGCCAUGAAUCGAGACUGUGGAAUUCCACUCAGUCAUUUGCAGGUAGAUGGAGGAAUGACCAGCAACAAAAUUCUUAUGCAGCUACAAGCAGACAUUCUGUAUAUACCAGUAGUGAAGCCCUCAAUGCCCGAAACCACUGCACUGGGUGCGGCUAUGGCGGCAGGGGCUGCAGAAGGAGUCGGCGUAUGGAGUCUCGAACCCGAGGAUUUGUCUGCCGUCACGAUGGAGCGGUUUGAACCUCAGAUUAAUGCGGAGGAAAGUGAAAUUCGUUAUUCUACAUGGAAGAAAGCUGUGAUGAAGUCAAUGGGUUGGGUUACAACUCAAUCUCCAGAAAGU
>D_rerio
AUGGCUGCAUCGUCGAACAGGAUGCUAGGCCCACUCGUAGCUGCUAUUGACCAAGGCACGAGUUCUACACGUUUUCUGGUUUUCAAUGCAAAAACGGCAGAGCUUCUCAGCCACCAUCAGGUUGAAAUUAAACAGAGCUUCCCUAAAGAAGGAUGGGUGGAGGAAGAUCCAAAAGAGAUUCUUCAGUCUGUGUAUGAGUGCAUGGACAGGACCUGUGAGAAACUGACCCAGCUUAACAUUGACGUUUCAAAUAUAAAAGCUGUUGGCGUAACCAAUCAGAGGGAAACCACCCUUGUAUGGGACAAACAAACAGGAGAACCACUUUAUAAUGCUAUAGUUUGGCUUGAUCUGCGGACCCAGUCCACAGUAGAAAGACUCAUCAACAAAACACCUGGCAACAAAAAUCACCUCAAGGACAAGACAGGCCUCCCAAUUAGCACAUACUUCAGUGCAGUGAAGUUGCGAUGGCUAAUGGAUAAUGUGGAAAAGGUCCAUGAGGCUGUGCUUUCUCACAGGGCCAUGUUUGGAACAGUUGACUCCUGGCUUAUCUGGUGCUUGACUGGUGGGAAAAAUGGAGGUGUUCACUGCACAGAUGUGACCAAUGCAAGUCGGACCAUGCUUUUCAAUAUUCACACAAUGGACUGGGAUCCAGAGCUGUGCAUAUAUUUUGAUAUACCAAUGGGAAUUUUACCAAAAGUGAGAAGUUCUUCAGAGAUUUAUGGUUUAAUGAAAUCUGGCCCUUUAACUGGUGUCCCCAUAUCAGGGUGUCUUGGUGACCAAUCUGCUGCUCUGGUUGGACAGAUGUGCUUUAAAGAUGGACAAGCUAAAAAUACUUAUGGGACUGGUUGUUUCUUGCUUAAGAAUGUAGGAACAAAGCCUGUUAUGUCAGACCAUGGACUUCUGACCACGGUCGCAUAUAAACUAGGGCGGGACAAGCCAGCCUGCUAUGCGCUAGAGGGUUCAGUUGCCAUUGCAGGAGCAGUUGUGCGUUGGCUAAAGGAUAACCUUGGGAUUAUCCAGACCUCUACAGAAUUGGAGAAACUAGCUGCUGAUGUUGGCACAUCAUAUGGUUGUUAUUUUGUUCCUGCAUUCUCUGGGUUAUAUGCACCAUACUGGGAACCAAGUGCCAGAGGGAUCAUUUGUGGUCUAACACAGUUCACCAAUAGGAGUCAUUUGGCUUUUGCAGCCCUUGAAGCUGUCUGCUUCCAGACUCGAGAGAUUCUUGAUGCAAUGAACCAGGACAGUGGAAUUAAUCUCUCUCAGCUCCAGGUUGAUGGAGGCAUGACAUCCAACCGAUUACUGAUGCAGCUGCAAGCUGACAUACUGUGUAUCCCAGUCGUAAAGCCGUCCAUGCCUGAGACCACGGCUCUGGGUGCUGCCAUGGCAGCAGGAGCAGCUGAAGGGGUUAGUGUGUGGAGCCUGAACCCUGAAGAUCUCACAGAGGUCACUUCAGAAAAAUUUGAACCUCAGAUCAAUCCAGAAGAAAGUGAACUGCGAUAUGCUCGUUGGAAGAAAGCUGUUCAAAGGGCCAUGAACUGGGAAACCAUAGAGCCAGUCAACAGU
>D_melanogaster
AUGGAUUCUCCCACAACCGAACUAUCUGGUCCAUUCGUUGGGGCUAUUGACGAGGGAACCACUUCCGCGCGAUUUAUUAUAUUUCGUGCGGGCACUGACGAAAUUGUGUGCUUUCAUCAGAUUGAAGUGGAGUCUAUUUUCCAGAAGGAGGGAUGGUGCGAGCAGGAUCCCAUGGCCAUAGUGAAUACGGUCAACGAGUGCAUCACCGGUGCCUGCAAGAAACUUGUGGCCGUGGGCGGGAAGGUUGAGGAAAUAAUCACGAUUGGAAUAACAAACCAACGCGAGUCCACAGUCGUAUGGGAUAGAAACUCCGGCCAACCGCUGGUGAACGCUAUCAUCUGGCUAGACAAUCGUACCACCAGCACGGUGGAGGAGCUUUUGGAGACUAUUCCGAACAACAUCAACUACCUGCGCCCAUUGUGCGGACUUCCUCUGUCUCCGUACUUUUCGGGCGUGAAACUACGCUGGCUUCGAGACAACGUGCCGGUUGUCAGCCAGGCUAUGGAGAAGGGCACGGCCAUGUUUGGCACCAUCGACACCUGGCUAAUGUAUAAUCUUACGGGCGGGAAGGACUGUGGUGUCCACAAGACGGAUGUGACCAACGCUUCGCGCACUAUGCUCAUGAACAUCGAGACCCUUCAGUGGGAUGCCAACUUGCUAAAGUUCUUUGGGCUGCCCAAGACCAUUUUGCCGGAGAUCUGCUCGAGCUCAGAGUUCUAUGGCAGCAUUGCGCAGGGCGUUCUGCAAGGCAUAGGCAUAACAUCGGUUCUGGGCGACCAGCAAGCCGCUCUAGUGGGUCAACAAUGCCUGGCCAAAGGUCAGGCCAAAGCCACUUAUGGCACUGGAUGUUUUCUGCUUUAUAACACAGGACCUUCAAUUGUACACUCAACGCACGGAUUACUAACGACUGUUGGCUACCAACUAGGACGGAAGGCAGUCCCAUUUUACGCCCUUGAGGGAAGCGUGUCCAUUGCCGGUGCAGCAUUCAACUGGCUGCGCGACAACAUGAACCUUAUUCAAAACUCGGGGCAGAUCGAAACCAUGGCUAGCACUGUGGACAACUCUCUUGACGUAUACUUCGUACCAGCUUUCAAUGGACUCUACGCCCCCUACUGGAAUCAGGACGCUCGCGGUGUCAUUUGUGGACUGAGUGAAGAAACAACAAGUGAGCACAUAGUAAGAGCCACCCUGGAAGCAGUUUGUUUCCAGGUCCGUGAUAUUCUCGAUUCGAUGCACAAGGACUGCAAGAUUCCACUGGCCAAGCUUAUGGUAGACGGGGGCAUGACUGUGAAUAAUCUGUUCCUGCAGCUUCAAUCCGACCUAGUAGGAAUUCAAGUACUCCGGGCGAAGAUCGCAGAGACAACAGCGCUGGGAGCUGCAAUGGCAGCCUACAAA------GCCGUUGAAAACCGAUACCAAAUGGAGGCUCCACUCUCUAAAUCUGGCCCCCGAGAAAUAAAGCCAUCGAUCAGUGCCACCGAUCGCAACCUGCGCUACCAAAAGUGGAAAAUGGCUAUCGAUCGUUCACUGAACUGGGAGACUUCGACGCUUCCACAGGGC
>A_gambiae
AUGGCCUCCUUGGAGCGCAGC---------AAGUUGAUCGGUGUGAUCGAUGCGGGCACCAACAGUGUGCGAUUUGUGAUCUUCAAAUUGCCCGAGUUUGAGGAGAUUGCAUCGCACCAGAUCCGCAUUACGCAGAUAGUGCCGCGCGAUGGCUGGACGGAGCACAACCCGGUGGAGGUGCUGGAAGCGGUACGGCUCUGCGCGGUCGAAGCGUGCCAUCAGGUGGAAAAGCUCGGCUUUCUCGUGAAGGAUAUCGCUGCCAUCGGUAUCACGAACCAGCGCGAGACGACCGUCGUGUGGGACAAGAACACGGGCGAACCGCUUUACAAUGCCAUCGUAUGGAACGAUAUACGCACGGACAAAACGGUGGACCGGGUGUUGGCCCGCCUGCCCGAGAACCAUAACCACUUCCGUGCGCUGUCCGGGCUGCCGAUCUCGCCGUACUUCUCCGCCCUCAAGCUAAACUGGCUGAAGGACAACGUGGUGGCGGUGCGGAAGGCGUGCCGGGAGCGGCGCUGCUAUGCCGGCACGAUCGACACGUGGCUGGUGUGGAAUCUGACCGGUGGGCCGCAGGGCGGCGCGUUCGUGACGGACGUAACGAACGCGUCGCGCACGCUGCUGAUGAACAUCGAGACGCUGCACUGGGAUCCGCUGCUGACGAAAACGUUCUCGGUGCAUCCGGACAUGCUGCCGGAGAUACGCAGCUCGUCCGAAAUUUACGGCAAGGUGAAGGAUAGCAGCCUGGACGGCAUACCGAUCAGCGCGAUCCUGGGCAACCAGCAGGCGAGCUUGGUCGGGCAGCGGUGCUUGAAGGAGGGCCAGGCGAAGAACACGUACCGCAAGGGAUGCUUUCUGCUGUACAACACGGGCACUAGGUGCGUGCAAUCCACCCACGGCCUGGUGACGACGGUGGCGUACCAGAUGGGACGAAACGCGCCACCGAUCUACGCGCUGGAAGGUUCGGUAGCGGUCGCCGGCGUGGCCAUGAACUGGCUGCGCGACAACCUGAAAAUCAUCAAGGACAUUAAAGACUCCGAAGAGAUCGCUGGCAGCGUGUCAUCGACGGGCGAUGUCUACUUUGUACCUGCAUUCACCGGCCUGUACGCCCCCUACUGGCGAAAGGACGCGCGAGGCAUAUUUUGUGGUUUGACCAGUUUCACUACCAAGCAUCAUUUCGUGCGGGCCGCCUUGGAGGCGGUCUGCUUCCAGACGCGCGACAUUAUCGAGGCGAUGAAGAAGGACUGCGGCAUAAACCUUAACAAGCUCCACACGGACGGUAUCAUGGCGAGCAACAGCCUUCUAAUGCAGCUGCAGGCGGAUCUGAGCGGCAUUCCUGUGUUGAGGACGGAGGUGCACGAACCGGCUGCUCUCGGGACGGCGAUGGCCGCUGCACAGGCGAACGGGGUGGAUCUGUACAAGCUGGAGGCGGAAUACGCAGGUGUUCAAUCGCACCAUGAAUUCCUUCCGACCACCACCGAGGAGGAACGGAACGCUCGGUACACCAAGUGGAAAAUGGCAGUGCAGCGCAGUUUGGGCUGGGCAGUUUCGAAGAAGAGUGAAGCA
>B_mori
AUGAGCCAGUUCGGUAAAUUU------GGGCCUUUGGUAGGGGCAAUUGAUGAAGGCACAUCUAGUGCGCGGUUUAUUAUAUUCAAAGCUAAUUCUUCCGAUGUGGUUGCAUACCAUCAAAAAGAGUUAGAACAGCAUUUUCCUCAAGAAGGUUGGGUGGAGCAAGAUCCGUAUGCAAUAUUGGCCGUAGUUAAAACGUGCAUAGAAAAAGCAGUGGAGAAUUUGGUGGCAUUGGGGGGAAAUCCAGAGGAUAUAAUAGCAGUUGGAGUCACAAACCAAAGAGAAACAACUAUAGUUUGGGAACAAGGCACAGGGAAACCUUUGUACAACGCAAUUGUUUGGCUGGAUAUGAGAACAUCUUCCACUAUUGACAAGCUUCUUGACACGGUGCCAAACAACAAAAAUUACCUAAAGCCAUUAUGUGGUCUUCCACUCUCACCUUACUUUAGUGCUGUUAAGCUGAGAUGGCUUAGUGACAAUGUUGAUCCUGUAAAGAAUGCCAUGAAGAAGGGUACCUGUCGUUUUGGUACUGUUGAUUGUUGGAUCAUAUGGAACUUGACAGGUGGUCCAAAUGGCGGGAAGCAUGUCACUGAUGUCACCAAUGCAUCGAGAACAAUGUUAAUGAAUAUUGAGAAUUUGAAUUGGGAUCCACUGCUAUUAAGGUUUUUCGAAGUGCCUAAGUCCGUCUUACCAGACAUUAAAUCCAGUUCAGAGGUUUACGGAUACAUUGCUGAUGGUCCUCUCAAAGGUGUACCGAUUGCCGGUUGCCUCGGAGACCAACAAGCCGCGUUAGUCGGACAGAUGUGCCUCCAGAAAGGACAAGCAAAAGCCACGUACGGAACUGGUUGCUUUGUCCUUUAUAAUACAGGCGAUAUUCGAGUAAACUCGACAAGAGGUCUGCUUACCACAGUUGCUUACCAAUUAGGUAGCAACAAUCCCCCAAGCUACGCAUUAGAAGGAUCGGUAGCUGUUGCAGGUGCCGCAUUAGGAUGGCUAAAGGAGAAUAUUGGAUUAUUGGAUACUGCUAAGGAAUCGCAAACGAUUGCAGAGACGGCAACAGAAAACGGUAGCGUUGUGUUUGUGCCCGCCUUUAGUGGACUAUACGCGCCGUAUUGGCGUCAAGAUGCUAGAGGUGUGAUUUGUGGAAUAACUGAAGACACUAAUUCCAAUCAUAUUGUGAAAGCGGCUCUGGAGGCAGUAUGUUUCCAAGUGCGAGAUAUUCUCGAUGCAAUGAACGAGGACUGCGGUAUUCCUUUACAAGUAUUGAAGGUGGACGGUGGUAUGACGGGAAACCAAUUACUUAUGCAGAUGCAGGCUGAUUUAGUUGGCAUAGAUGUUAUAAAAGCUGGAUUUUCCGAGAGCACUGCCUUGGGGGCCGCCAUGGUAGCCUAUUGG------GGCGUCAAG---ACAGACAUUCAGGGUGUUCCUAUACCCAUGACGAGCGGAAACACAUAUGCUCCAAAGAUAAGCGACGACGAACGCGACAUGAGAUACAAACAGUGGAAGAUGGCCGUCGAGAGAUCGUUGGGAUGGGAACAAAAU---------------
>A_mellifera
AUGCCUGAAAAUAUCAAUCAU---UCGGGACCAUUCAUAGGGGCAAUUGAUGAAGGAACGAGUAGCGCUAGAUUCUUAGUAUUUGAUGUACUACAUAGAAAGGUAUUAGCGUCACAUCAAAUUGAAAUUAAACAAAAAUAUCCACAAGAAGGAUGGGUGGAACAAGAUCCAAAAGAAAUUUUGGAAGCUGUUAUAGAAUGCAUAAAAAAAACAAUAGAAAAACUAAAAGAUAUUAAUAUAACUGUAUCAGAUAUCAAAGCAAUUGGAAUCACUAAUCAACGAGAAACUACUUUAAUGUGGGAUAAAAAUACAGGAGAACCAUUACACAAUGCAAUAGUAUGGUUGGAUAUGAGAACUACUACAACUUUAGAAGACAUAUUAGAUAGUGUACCUAACAAUAAAAAUUAUUUGAAACCUCUUUGUGGACUUCCAAUGUCACCAUAUUUUAGUGCUCUCAAAAUACGUUGGUUAAUCGAUAACAUACCACGUGUUAAACAUGCAAUAGAUGAAGAAAGAUGUGCUUUUGGAACUAUUGAUACAUGGCUUAUUUGGAAUCUUACCAAAGGACAA---------UUACAUGUAACUGAUGUUUCAAAUGCAUCUCGUACUAUGUUAAUGAAUAUUGAAUCAUUAAAAUGGGAUCCUCUGUUAUGUCGAUUUUUUGGAAUUCCACAGCAUAUUCUACCUGAAAUAAGAUCUAGUGCUGAAGUAUAUACAACAAUUUCAAAUCCAGAACUUGCUGGUGUACCUAUAGCAGGAUGUGUAGGUGAUCAACAGGGAGCACUUCUUGGCCAAUUGUGCUUAAAACCUGGACAAGCAAAAGCUACUUAUGGAACUGGUUGUUUCUUACUUUACAAUACUGGAAGUAUUGUAUUAGAUUCAACACAAGGUCUUAUAACAACUAUUGCAUAUAAAAUAGGUAAAAACUCA---GCAACUUAUGCAUUGGAAGGCUCAGUGGCUGUAGCUGGCGCAGCUUUAUCAUGGUUACGUGAUAAUAUACAACUAUUUAAUAAUAUAACACAAUCUCAAGACAUGGCAGAACAUGUAAGAUCUUCAGGAGAUGUAUAUUUUGUACCUGCAUUCUCAGGUUUAUAUGCACCAUAUUGGCAACAAGAUGCACGAGGAGUAAUUUGUGGUAUUACUGAAGAUACACAACAAUAUCAUAUCGUUCGUGCAGCAUUAGAAGCUGUUUGCUUUCAGACAAGAGAUAUUUUAGAGGCAAUGGUUAAAGAUUCUGGAACAAAAUUAACAACUUUACAAGUUGAUGGUGGAAUGACAGUAAACAAUUUACUUAUGCAAUUACAAGCUGAUCUCACAGGAAUAAAUGUUGUACGACCCAAUAUGGUAGAAACAACAGCAUUGGGAGCAGCUAUAUUAGCUGGCAUU------GGAGUCGGUCUUAUCGAUGUGAAUGAUGUAGACGCAUCUCAAGUUACGGAA------UUUUCACCCUCUAUUGGAGAAGAUGAAAGAGAUUUGAGAUAUUCUAAAUGGAAAAUGGCUGUUGAAAGAUCCAUGAAAUGGGAUUGUUCUACUACUUUAAUGAAU
>B_taurus
AUGGCAUCCGCGAAGAAAGCAGUUUUGGGGCCCUUGGUGGGAGCAGUGGACCAGGGCACCAGCUCGACGCGCUUUCUGGUUUUCAAUUCAAAAACAGCCGAACUACUUAGUCAUCAUCAAGUGGAAAUAAAACAAGAGUUUCCAAGAGAAGGGUGGGUGGAGCAGGACCCUAAGGAAAUUCUGCAGUCUGUCUAUGAGUGUAUAGAGAAAACGUGUGAGAAACUCGGGCAGCUCAAUAUUGAUAUUUCCAACAUAAAAGCUAUUGGUGUCAGUAACCAGAGGGAAACCACUGUAGUCUGGGACAAGUUAACUGGAGAACCUCUCUACAACGCUGUGGUGUGGCUUGACCUAAGAACCCAGUCUACUGUUGAGAGUCUUAGUAAAAGAAUCCCAGGAAAUAAUAACUUUGUCAAGUCCAAGACAGGCCUUCCACUUAGCACUUAUUUCAGUGCGGUGAAGCUUCGUUGGCUCCUUGACAAUGUGAGAAAAGUUCAAAAGGCCGUUGAAGAAGAUAGAGCUCUUUUUGGGACCAUUGAUUCAUGGCUUAUUUGGAGCUUGACAGGAGGAGCCAGUGGAGGGGUCCAUUGUACAGAUGUAACAAAUGCAAGCAGGACAAUGCUUUUCAACAUCCAUUCUUUGGAAUGGGAUAAAGAGCUCUGCGAAUUUUUUGAAAUUCCAAUGAAAAUUCUUCCAAAUGUCCGGAGUUCUUCAGAGAUCUAUGGCCUAAUGAAAGCUGGGGCCUUGGAAGGUGUGCCAAUAUCUGGGUGUUUGGGAGACCAGUCUGCUGCGUUGGUAGGACAAAUGUGCUUCCAAGAUGGACAAGCCAAAAACACGUAUGGAACAGGCUGCUUCUUACUAUGUAAUACAGGCCGUAAGUGUGUAUUUUCUGAACAUGGCCUUCUGACCACAGUGGCUUACAAACUCGGCAGAGAUAAACCCGUAUAUUAUGCAUUAGAAGGUUCAGUAGCUAUAGCUGGUGCUGUUAUUCGCUGGCUUAGAGACAAUCUUGGAAUUAUAAAAAGCUCCGAGGAAAUUGAAAAACUUGCUAAAGAAGUAGGUACUUCUUAUGGCUGCUAUUUCGUCCCAGCAUUUUCGGGGCUGUAUGCACCUUAUUGGGAGCCCAGUGCAAGAGGGAUCAUCUGUGGGCUCACUCAGUUCACCAAUAAAUGCCAUAUUGCUUUUGCUGCAUUAGAAGCUGUUUGUUUCCAAACUCGAGAGAUUUUGGACGCCAUGAACCGUGACUGUGGAAUUCCACUCAGCCAUUUGCAGGUAGAUGGUGGAAUGACCAACAACAAAAUCCUUAUGCAGUUACAAGCAGACAUUCUGUAUAUUCCAGUAGUGAAACCAUCCAUGCCUGAAACAACUGCUCUGGGAGCCGCCAUGGCUGCAGGGGCUGCAGAAGGGGUUGGCGUCUGGAGUCUGGAGCCUGAGGACUUGUCGGCUGUCACAAUGGAGCGAUUUGAACCUCAGAUCAACGCUGAGGAAAGUGAAAUUCGUUAUUCUACAUGGAAGAAAGCUGUGAUGAAAUCAAUGGGUUGGGUUACAACUCAGUCUUCAGAAAGU
