# Supplementary material for: Evolutionary Patterning: A Novel Approach to the Identification of Potential Drug Target Sites in Plasmodium falciparum
Source: PLoS One. 2008 Nov 10;3(11):e3685. doi: 10.1371/journal.pone.0003685 (PMC2577034; doi:10.1371/journal.pone.0003685)
Supplement: Figure S7 — (0.02 MB TXT) [file pone.0003685.s007.txt]

P A U P *
Version 4.0b10 for 32-bit Microsoft Windows
Fri May 09 20:03:07 2008

      -----------------------------NOTICE-----------------------------
        This is a beta-test version.  Please report any crashes,
        apparent calculation errors, or other anomalous results.
        There are no restrictions on publication of results obtained
        with this version, but you should check the WWW site
        frequently for bug announcements and/or updated versions.  
        See the README file on the distribution media for details.
      ----------------------------------------------------------------

Character-status summary:
  Current optimality criterion = parsimony
  No characters are excluded
  Of 1506 total characters:
    All characters are of type 'unord'
    All characters have equal weight
    271 characters are constant
    188 variable characters are parsimony-uninformative
    Number of parsimony-informative characters = 1047

Taxon-status summary:
   Original data matrix contains 12 taxa
   No taxa have been deleted
   No taxa have been assigned to the outgroup: outgroup defaults to first
      taxon (E histolytica)

Evaluating 200 trees sampled equiprobably from the set of all possible trees

  Trees are unrooted
  Starting seed = 1766568820
  Optimality criterion = parsimony
    Character-status summary:
      Of 1506 total characters:
        All characters are of type 'unord'
        All characters have equal weight
        271 characters are constant
        188 variable characters are parsimony-uninformative
        Number of parsimony-informative characters = 1047
    Gaps are treated as "missing"
  Time used = 0.06 sec

Frequency distribution of lengths of 200 random trees:

            mean=4779.365000 sd=174.241102 g1=-0.717912 g2=0.149703
4194.00000 /-------------------------------------------------------------
4238.70000 +##### (2)
4283.40000 + (0)
4328.10000 + (0)
4372.80000 +##### (2)
4417.50000 +##### (2)
4462.20000 +############ (5)
4506.90000 +################# (7)
4551.60000 +#################### (8)
4596.30000 +########## (4)
4641.00000 +########################### (11)
4685.70000 +################################## (14)
4730.40000 +################################## (14)
4775.10000 +######################################### (17)
4819.80000 +############################################## (19)
4864.50000 +############################################################# (25)
4909.20000 +################################################# (20)
4953.90000 +##################################### (15)
4998.60000 +###################################################### (22)
5043.30000 +########################### (11)
5088.00000 +##### (2)
           \-------------------------------------------------------------

Character-exclusion status changed:
  459 characters excluded
  Total number of characters now excluded = 459
  Number of included characters = 1047

Heuristic search settings:
  Optimality criterion = parsimony
    Character-status summary:
      459 characters are excluded
      Of the remaining 1047 included characters:
        All characters are of type 'unord'
        All characters have equal weight
        All characters are parsimony-informative
    Gaps are treated as "missing"
  Starting tree(s) obtained via stepwise addition
  Addition sequence: as-is
  Number of trees held at each step during stepwise addition = 1
  Branch-swapping algorithm: tree-bisection-reconnection (TBR)
  Steepest descent option not in effect
  Initial 'MaxTrees' setting = 100 (will be auto-increased by 100)
  Branches collapsed (creating polytomies) if maximum branch length is zero
  'MulTrees' option in effect
  Topological constraints not enforced
  Trees are unrooted

Heuristic search completed
   Total number of rearrangements tried = 540
   Score of best tree(s) found = 3330
   Number of trees retained = 1
   Time used = 0.05 sec

Tree number 1 (rooted using default outgroup)

/--------------------------------------------------------------- E histolytica
|
|                                                   /----------- T brucei
|                                         /---------+
|                                         |         \----------- L major
+-----------------------------------------+
|                                         \--------------------- G lamblia
|
|                                                   /----------- T annulata
|         /-----------------------------------------+
|         |                                         \----------- T parva
|         |
|         |          /------------------------------------------ P falciparum
\---------+          |
          |          |                              /----------- P berghei
          |          |                    /---------+
          \----------+                    |         \----------- P yoelii
                     |         /----------+
                     |         |          \--------------------- P chabaudi
                     \---------+
                               |                    /----------- P knowlesi
                               \--------------------+
                                                    \----------- P vivax

1 tree saved to file "D:\PHD\PAML analysis\GK v2\protozoa\PAUP DAMBE
data\mp.tre"

Lengths and fit measures of trees in memory:
  Character-status summary:
    459 characters are excluded
    Of the remaining 1047 included characters:
      All characters are of type 'unord'
      All characters have equal weight
      All characters are parsimony-informative
  Gaps are treated as "missing"

   Sum of min. possible lengths = 2113
   Sum of max. possible lengths = 5055

Tree #      1
Length   3330
CI      0.635
RI      0.586
HI      0.365

Bootstrap method with heuristic search:
  Number of bootstrap replicates = 500
  Starting seed = 2054174454
  Optimality criterion = parsimony
    Character-status summary:
      459 characters are excluded
      Of the remaining 1047 included characters:
        All characters are of type 'unord'
        All characters have equal weight
        All characters are parsimony-informative
    Gaps are treated as "missing"
  Starting tree(s) obtained via stepwise addition
  Addition sequence: as-is
  Number of trees held at each step during stepwise addition = 1
  Branch-swapping algorithm: tree-bisection-reconnection (TBR)
  Steepest descent option not in effect
  Initial 'MaxTrees' setting = 100 (will be auto-increased by 100)
  Branches collapsed (creating polytomies) if maximum branch length is zero
  'MulTrees' option in effect
  Topological constraints not enforced
  Trees are unrooted

   500 bootstrap replicates completed
   Time used = 11.64 sec

Bootstrap 50% majority-rule consensus tree

/----------------------------------------------------------- E histolytica(1)
|
|                                                /---------- T brucei(2)
|                                      /---100---+
|                                      |         \---------- L major(3)
+-----------------100------------------+
|                                      \-------------------- G lamblia(12)
|
|                                                /---------- T annulata(4)
|         /-----------------100------------------+
|         |                                      \---------- T parva(5)
|         |
|         |         /--------------------------------------- P falciparum(6)
\---59----+         |
          |         |                            /---------- P berghei(7)
          |         |                  /---100---+
          \---100---+                  |         \---------- P yoelii(8)
                    |        /---100---+
                    |        |         \-------------------- P chabaudi(11)
                    \---85---+
                             |                   /---------- P knowlesi(9)
                             \--------100--------+
                                                 \---------- P vivax(10)

Bipartitions found in one or more trees and frequency of occurrence (bootstrap
support values):

         1 1
123456789012      Freq      %
-----------------------------
........**..    500.00 100.0%
...**.......    500.00 100.0%
......**..*.    500.00 100.0%
.**.........    500.00 100.0%
.....******.    500.00 100.0%
.**........*    499.00  99.8%
......**....    497.67  99.5%
......*****.    424.83  85.0%
...********.    293.33  58.7%
.****......*    149.67  29.9%
.....***..*.     61.17  12.2%
.**..*******     57.00  11.4%

3 groups at (relative) frequency less than 5% not shown

1 tree saved to file "D:\PHD\PAML analysis\GK v2\protozoa\PAUP DAMBE
data\mpboot.tre"

Optimality criterion set to distance.

Warning: Distance matrix contains 7 undefined distance(s).  These have been
         arbitrarily set to 2 times the maximum defined distance (=>
         6.343759).

HKY85 distance matrix
  459 characters are excluded

                         1        2        3        4        5        6
  1 E histolytica        -
  2 T brucei      *6.34376        -
  3 L major       *6.34376  0.75630        -
  4 T annulata     1.75503  3.17188  1.00000        -
  5 T parva        1.63522  2.49076  1.00000  0.25146        -
  6 P falciparum   1.24055  1.00000 *6.34376  2.01440  1.79126        -
  7 P berghei      1.43571  1.00000  1.00000  1.78727  1.93595  0.42266
  8 P yoelii       1.37376  0.42376  0.45661  1.73004  1.77887  0.41331
  9 P knowlesi     1.72162  1.00000 *6.34376  1.73186  1.70711  0.54478
 10 P vivax        2.06261  2.33399  2.23432  2.02331  2.01759  0.58403
 11 P chabaudi     1.44988 *6.34376  0.39341  1.61998  1.62258  0.39970
 12 G lamblia      2.28181  1.67714  1.80837  2.23634  2.76784  2.14364

HKY85 distance matrix (continued)

                         7        8        9       10       11       12
  7 P berghei            -
  8 P yoelii       0.05029        -
  9 P knowlesi     0.52263  0.52610        -
 10 P vivax        0.63205  0.64594  0.20862        -
 11 P chabaudi     0.10178  0.09712  0.47686  0.60155        -
 12 G lamblia      2.79935 *6.34376  2.20659  2.10032 *6.34376        -

  * Undefined distance

Neighbor-joining search settings:
  Ties (if encountered) will be broken systematically
  Distance measure = HKY85
  459 characters are excluded
  (Tree is unrooted)

   Tree found by neighbor-joining method stored in tree buffer
   Time used = 0.00 sec

Neighbor-joining tree:

/--------------------- E histolytica
|
|                                           /------- T brucei
|                                      /----+
|                                      |    \--------- L major
|                  /-------------------+
|                  |                   \------------------------ G lamblia
+------------------+
|                  |     /-- T annulata
|                  \-----+
|                        \-- T parva
|
|  /---- P falciparum
|  |
|  |    /- P berghei
|  |    |
\--+/---+/ P yoelii
   ||   \+
   ||    \-- P chabaudi
   \+
    |     /- P knowlesi
    \-----+
          \--- P vivax

Processing TREES block from file "mpboot.tre":
   Keeping: trees from file (replacing trees in memory)
   1 tree read from file
   Time used = 0.03 sec
   1 tree now in memory

Likelihood scores of tree(s) in memory:
  459 characters are excluded
  Likelihood settings:
    Number of substitution types  = 2 (HKY85 variant)
    Transition/transversion ratio estimated via ML
    Assumed nucleotide frequencies (empirical frequencies):
      A=0.34690  C=0.18250  G=0.20660  T=0.26400
    Among-site rate variation:
      Assumed proportion of invariable sites  = none
      Distribution of rates at variable sites = gamma (discrete approximation)
        Shape parameter (alpha)   = estimated
        Number of rate categories = 4
        Representation of average rate for each category = mean
    These settings correspond to the HKY85+G model
    Number of distinct data patterns under this model = 992
    Molecular clock not enforced
    Starting branch lengths obtained using Rogers-Swofford approximation
      method
    Branch-length optimization = one-dimensional Newton-Raphson with pass
                                 limit=20, delta=1e-006
    -ln L (unconstrained) = unavailable due to missing-data and/or ambiguities

Tree                    1
-------------------------
-ln L         11961.96857
Ti/tv:
  exp. ratio     1.430004
  kappa          2.948782
Shape            2.277727

Time used to compute likelihoods = 20.78 sec

Optimality criterion set to likelihood.

Heuristic search settings:
  Optimality criterion = likelihood
    459 characters are excluded
    Likelihood settings:
      Number of substitution types  = 2 (HKY85 variant)
      Transition/transversion ratio = 1.43 (kappa = 2.9487819)
      Assumed nucleotide frequencies (empirical frequencies):
        A=0.34690  C=0.18250  G=0.20660  T=0.26400
      Among-site rate variation:
        Assumed proportion of invariable sites  = none
        Distribution of rates at variable sites = gamma (discrete
                                                  approximation)
          Shape parameter (alpha)   = 2.27773
          Number of rate categories = 4
          Representation of average rate for each category = mean
      These settings correspond to the HKY85+G model
      Number of distinct data patterns under this model = 992
      Molecular clock not enforced
      Starting branch lengths obtained using Rogers-Swofford approximation
        method
      Trees with approximate likelihoods 5% or further from the target score
        are rejected without additional iteration
      Branch-length optimization = one-dimensional Newton-Raphson with pass
                                   limit=20, delta=1e-006
      -ln L (unconstrained) = unavailable due to missing-data and/or
                              ambiguities
  Starting tree(s) obtained via stepwise addition
  Addition sequence: as-is
  Number of trees held at each step during stepwise addition = 1
  Branch-swapping algorithm: tree-bisection-reconnection (TBR)
  Steepest descent option not in effect
  Initial 'MaxTrees' setting = 100 (will be auto-increased by 100)
  Branches collapsed (creating polytomies) if branch length is less than or
     equal to 1e-008
  'MulTrees' option in effect
  Topological constraints not enforced
  Trees are unrooted

Heuristic search completed
   Total number of rearrangements tried = 534
   Score of best tree(s) found = 11961.97337
   Number of trees retained = 1
   Time used = 00:02:11.5

Tree number 1 (rooted using default outgroup)

/--------------------------------------------------------------- E histolytica
|
|                                                   /----------- T brucei
|                                         /---------+
|                                         |         \----------- L major
+-----------------------------------------+
|                                         \--------------------- G lamblia
|
|                                                   /----------- T annulata
|         /-----------------------------------------+
|         |                                         \----------- T parva
|         |
|         |          /------------------------------------------ P falciparum
\---------+          |
          |          |                              /----------- P berghei
          |          |                    /---------+
          \----------+                    |         \----------- P yoelii
                     |         /----------+
                     |         |          \--------------------- P chabaudi
                     \---------+
                               |                    /----------- P knowlesi
                               \--------------------+
                                                    \----------- P vivax

1 tree saved to file "D:\PHD\PAML analysis\GK v2\protozoa\PAUP DAMBE
data\ml.tre"

Bootstrap method with heuristic search:
  Number of bootstrap replicates = 500
  Starting seed = 204049331
  Optimality criterion = likelihood
    459 characters are excluded
    Likelihood settings:
      Number of substitution types  = 2 (HKY85 variant)
      Transition/transversion ratio = 1.43 (kappa = 2.9487819)
      Assumed nucleotide frequencies (empirical frequencies):
        A=0.34690  C=0.18250  G=0.20660  T=0.26400
      Among-site rate variation:
        Assumed proportion of invariable sites  = none
        Distribution of rates at variable sites = gamma (discrete
                                                  approximation)
          Shape parameter (alpha)   = 2.27773
          Number of rate categories = 4
          Representation of average rate for each category = mean
      These settings correspond to the HKY85+G model
      Number of distinct data patterns under this model = 992
      Molecular clock not enforced
      Starting branch lengths obtained using Rogers-Swofford approximation
        method
      Trees with approximate likelihoods 5% or further from the target score
        are rejected without additional iteration
      Branch-length optimization = one-dimensional Newton-Raphson with pass
                                   limit=20, delta=1e-006
      -ln L (unconstrained) = unavailable due to missing-data and/or
                              ambiguities
  Starting tree(s) obtained via stepwise addition
  Addition sequence: as-is
  Number of trees held at each step during stepwise addition = 1
  Branch-swapping algorithm: tree-bisection-reconnection (TBR)
  Steepest descent option not in effect
  Initial 'MaxTrees' setting = 100 (will be auto-increased by 100)
  Branches collapsed (creating polytomies) if branch length is less than or
     equal to 1e-008
  'MulTrees' option in effect
  Topological constraints not enforced
  Trees are unrooted

Note: Approximation limit dynamically readjusted to 10.197831
Note: Approximation limit dynamically readjusted to 10.153019
Note: Approximation limit dynamically readjusted to 10.484501
Note: Approximation limit dynamically readjusted to 10.113893
Note: Approximation limit dynamically readjusted to 10.634196
Note: Approximation limit dynamically readjusted to 10.471990
Note: Approximation limit dynamically readjusted to 10.182011
Note: Approximation limit dynamically readjusted to 10.293098
Note: Approximation limit dynamically readjusted to 10.652603
Note: Approximation limit dynamically readjusted to 10.026945

   500 bootstrap replicates completed
   Time used = 17:02:19.7

Bootstrap 50% majority-rule consensus tree

/----------------------------------------------------------- E histolytica(1)
|
|                                           /--------------- T brucei(2)
|                            /------93------+
|                            |              \--------------- L major(3)
+-------------92-------------+
|                            \------------------------------ G lamblia(12)
|
|                                           /--------------- T annulata(4)
|              /------------100-------------+
|              |                            \--------------- T parva(5)
|              |
|              +-------------------------------------------- P falciparum(6)
|              |
|              |                            /--------------- P berghei(7)
\------91------+             /------90------+
               |             |              \--------------- P yoelii(8)
               +-----84------+
               |             \------------------------------ P chabaudi(11)
               |
               |                            /--------------- P knowlesi(9)
               \-------------54-------------+
                                            \--------------- P vivax(10)

Bipartitions found in one or more trees and frequency of occurrence (bootstrap
support values):

         1 1
123456789012      Freq      %
-----------------------------
...**.......    500.00 100.0%
.**.........    465.00  93.0%
.**........*    459.00  91.8%
...********.    454.00  90.8%
......**....    450.50  90.1%
......**..*.    420.50  84.1%
........**..    272.00  54.4%
.....******.    237.00  47.4%
...**.*****.    193.00  38.6%
......*****.    181.00  36.2%
...**...*...    170.00  34.0%
...**...**..    158.00  31.6%
...**.**..*.     48.00   9.6%
.....***..*.     46.00   9.2%
.....*..**..     43.00   8.6%
.**********.     39.00   7.8%
...**.....*.     39.00   7.8%
...******.*.     34.00   6.8%
.*.........*     29.00   5.8%

44 groups at (relative) frequency less than 5% not shown

1 tree saved to file "D:\PHD\PAML analysis\GK v2\protozoa\PAUP DAMBE
data\mlboot.tre"
