# Supplementary material for: Evolutionary Patterning: A Novel Approach to the Identification of Potential Drug Target Sites in Plasmodium falciparum
Source: PLoS One. 2008 Nov 10;3(11):e3685. doi: 10.1371/journal.pone.0003685 (PMC2577034; doi:10.1371/journal.pone.0003685)
Supplement: Figure S8 — (0.05 MB TXT) [file pone.0003685.s008.txt]

# Site  Neutral  Optimal   Omega    lower    upper LRT_Stat    Pval     Adj.Pval  Result Note
    1    32.45     3.53   0.0000   0.0000   0.0143  57.8320 2.8548e-014 1.4331e-011 ----   Constant
    2    39.07    37.84   0.2908   0.0853   1.4642   2.4745 1.1571e-001 7.4351e-001        
    3    46.66    42.16   0.1465   0.0551   0.4164   9.0108 2.6838e-003 2.3349e-001 --     
    4    39.05    31.63   0.0467   0.0132   0.1570  14.8268 1.1785e-004 1.9799e-002 ---    
    5    35.37    30.85   0.1223   0.0372   0.4324   9.0321 2.6528e-003 2.3344e-001 --     
    6    38.98    30.40   0.0997   0.0325   0.2756  17.1603 3.4354e-005 7.1455e-003 ----   
    7    34.98    12.83   0.0000   0.0000   0.0158  44.2997 2.8176e-011 1.2848e-008 ----   Synonymous
    8    36.91    18.14   0.0076   0.0004   0.0354  37.5359 8.9747e-010 3.6796e-007 ----   
    9    38.89    21.91   0.0278   0.0045   0.0898  33.9633 5.6163e-009 2.2240e-006 ----   
   10    36.00    20.37   0.0264   0.0043   0.0890  31.2728 2.2419e-008 8.4745e-006 ----   
   11    38.95    24.18   0.0111   0.0006   0.0521  29.5344 5.4934e-008 2.0216e-005 ----   
   12    40.93    37.49   0.0859   0.0246   0.5136   6.8852 8.6913e-003 5.6401e-001 --     
   13    41.72    39.43   0.1544   0.0506   0.8793   4.5889 3.2180e-002 7.4351e-001 -      
   14    43.34    32.92   0.0247   0.0040   0.0856  20.8530 4.9591e-006 1.3042e-003 ----   
   15    44.70    37.35   0.0592   0.0171   0.1711  14.6878 1.2686e-004 2.0933e-002 ---    
   16    44.07    41.99   0.2008   0.0637   0.9408   4.1545 4.1524e-002 7.4351e-001 -      
   17    36.64    26.78   0.0192   0.0031   0.0685  19.7167 8.9812e-006 2.1914e-003 ----   
   18    38.82    33.48   0.0902   0.0301   0.2709  10.6740 1.0865e-003 1.2495e-001 --     
   19    41.93    35.07   0.0452   0.0133   0.1245  13.7155 2.1269e-004 3.3180e-002 ---    
   20    37.02    23.64   0.0153   0.0025   0.0516  26.7547 2.3099e-007 7.9692e-005 ----   
   21    36.39    30.87   0.0691   0.0242   0.2302  11.0360 8.9361e-004 1.0723e-001 --     
   22    41.56    39.99   0.2656   0.0805   1.1664   3.1251 7.7093e-002 7.4351e-001        
   23    36.77    33.70   0.2228   0.0804   0.7119   6.1389 1.3224e-002 7.4351e-001 -      
   24    39.39    34.01   0.0986   0.0259   0.3936  10.7522 1.0416e-003 1.2082e-001 --     
   25    44.48    43.80   0.4690   0.1571   1.9032   1.3515 2.4502e-001 7.4351e-001        
   26    46.35    43.18   0.1072   0.0329   0.4751   6.3450 1.1771e-002 7.0628e-001 -      
   27    42.74    37.86   0.1446   0.0496   0.4628   9.7591 1.7844e-003 1.7666e-001 --     
   28    41.77    40.70   0.3225   0.0582   1.3885   2.1276 1.4467e-001 7.4351e-001        
   29    40.93    35.09   0.1198   0.0478   0.3034  11.6754 6.3332e-004 7.9799e-002 --     
   30    39.39    34.62   0.1510   0.0596   0.4234   9.5339 2.0171e-003 1.8961e-001 --     
   31    38.36    36.76   0.2410   0.0749   1.1644   3.2050 7.3412e-002 7.4351e-001        
   32    39.56    35.52   0.1777   0.0661   0.5249   8.0776 4.4816e-003 3.5874e-001 --     
   33    47.18    27.90   0.0321   0.0078   0.0882  38.5750 5.2688e-010 2.2129e-007 ----   
   34    38.23    35.14   0.1569   0.0527   0.6069   6.1706 1.2989e-002 7.4351e-001 -      
   35    36.96    27.48   0.0755   0.0222   0.2013  18.9604 1.3346e-005 3.0815e-003 ----   
   36    33.62    28.48   0.0977   0.0265   0.3621  10.2954 1.3336e-003 1.4536e-001 --     
   37    37.17    30.40   0.1031   0.0326   0.3257  13.5400 2.3353e-004 3.5815e-002 ---    
   38    41.73    31.54   0.0824   0.0269   0.2010  20.3740 6.3690e-006 1.6177e-003 ----   
   39    40.27    35.44   0.0872   0.0302   0.2877   9.6551 1.8882e-003 1.8127e-001 --     
   40    47.26    38.86   0.0941   0.0323   0.2253  16.7952 4.1638e-005 8.2860e-003 ----   
   41    39.07    28.15   0.0294   0.0047   0.1001  21.8449 2.9561e-006 8.2770e-004 ----   
   42    27.35     3.83   0.0000   0.0000   0.0445  47.0359 6.9697e-012 3.2827e-009 ----   Constant
   43    37.09    26.30   0.0688   0.0201   0.1910  21.5953 3.3668e-006 9.2251e-004 ----   
   44    32.15     8.74   0.0000   0.0000   0.0155  46.8186 7.7869e-012 3.6598e-009 ----   Synonymous
   45    40.52    15.76   0.0212   0.0035   0.0677  49.5165 1.9671e-012 9.4618e-010 ----   
   46    39.25    13.95   0.0000   0.0000   0.0139  50.6103 1.1265e-012 5.4410e-010 ----   Synonymous
   47    43.10    23.37   0.0164   0.0009   0.0744  39.4566 3.3542e-010 1.4155e-007 ----   
   48    36.76    34.73   0.2640   0.0659   0.9616   4.0710 4.3626e-002 7.4351e-001 -      
   49    40.50    27.61   0.0306   0.0072   0.0945  25.7862 3.8141e-007 1.2701e-004 ----   
   50    35.25    13.21   0.0000   0.0000   0.0159  44.0807 3.1512e-011 1.4306e-008 ----   Synonymous
   51    37.00    29.03   0.0866   0.0308   0.2415  15.9333 6.5615e-005 1.2401e-002 ---    
   52    46.39    45.76   0.3616   0.0926   8.3600   1.2526 2.6306e-001 7.4351e-001      ! 
   53    38.16    32.01   0.1004   0.0304   0.3515  12.3128 4.4986e-004 6.2081e-002 --     
   54    37.84    33.16   0.1263   0.0325   0.4703   9.3594 2.2185e-003 2.0410e-001 --     
   55    39.64    24.08   0.0409   0.0099   0.1151  31.1354 2.4064e-008 9.0723e-006 ----   
   56    39.41    37.61   0.3004   0.0866   1.0435   3.6066 5.7552e-002 7.4351e-001        
   57    38.45    29.31   0.0798   0.0248   0.2127  18.2757 1.9113e-005 4.2048e-003 ----   
   58    34.16    15.99   0.0179   0.0029   0.0603  36.3478 1.6506e-009 6.7015e-007 ----   
   59    34.44    24.19   0.0477   0.0132   0.1543  20.5078 5.9389e-006 1.5292e-003 ----   
   60    32.14    21.97   0.0407   0.0117   0.1223  20.3328 6.5075e-006 1.6399e-003 ----   
   61    41.61    36.32   0.0966   0.0310   0.3119  10.5728 1.1476e-003 1.2854e-001 --     
   62    36.58    35.28   0.2525   0.0784   1.4333   2.6095 1.0623e-001 7.4351e-001        
   63    36.96    36.49   0.4353   0.1053   2.5975   0.9583 3.2761e-001 7.4351e-001        
   64    32.45    28.97   0.1647   0.0477   0.6038   6.9558 8.3547e-003 5.5977e-001 --     
   65    36.56    25.68   0.0336   0.0054   0.1191  21.7753 3.0651e-006 8.4904e-004 ----   
   66    39.49    29.80   0.0528   0.0149   0.1583  19.3894 1.0660e-005 2.5264e-003 ----   
   67    35.23    29.35   0.0923   0.0298   0.3359  11.7599 6.0521e-004 7.9090e-002 --     
   68    35.74    24.42   0.0335   0.0078   0.1092  22.6390 1.9547e-006 5.7469e-004 ----   
   69    39.83    35.22   0.1222   0.0426   0.4509   9.2302 2.3806e-003 2.1425e-001 --     
   70    42.08    41.35   0.3768   0.1183   2.0271   1.4713 2.2514e-001 7.4351e-001        
   71    43.08    42.99   0.7361   0.2058   4.5829   0.1873 6.6520e-001 7.4351e-001      ! 
   72    39.69    31.15   0.0986   0.0345   0.2599  17.0711 3.6006e-005 7.3812e-003 ----   
   73    38.70    37.09   0.2183   0.0678   1.1713   3.2301 7.2295e-002 7.4351e-001        
   74    36.75    23.77   0.0204   0.0033   0.0738  25.9709 3.4660e-007 1.1680e-004 ----   
   75    33.43    27.74   0.1324   0.0436   0.3883  11.3857 7.4013e-004 9.0296e-002 --     
   76    37.11    25.33   0.0412   0.0098   0.1268  23.5663 1.2068e-006 3.6687e-004 ----   
   77    36.64    28.33   0.0457   0.0132   0.1438  16.6233 4.5588e-005 9.0265e-003 ----   
   78    34.37    13.75   0.0000   0.0000   0.0257  41.2541 1.3367e-010 5.8816e-008 ----   Synonymous
   79    35.66    17.62   0.0087   0.0005   0.0408  36.0887 1.8853e-009 7.5979e-007 ----   
   80    36.78    15.05   0.0000   0.0000   0.0207  43.4716 4.3016e-011 1.9400e-008 ----   Synonymous
   81    34.83    16.75   0.0087   0.0005   0.0412  36.1708 1.8076e-009 7.3027e-007 ----   
   82    36.99    11.06   0.0000   0.0000   0.0250  51.8546 5.9765e-013 2.9285e-010 ----   Synonymous
   83    49.04    20.88   0.0000   0.0000   0.0217  56.3210 6.1555e-014 3.0778e-011 ----   Synonymous
   84    32.63     9.44   0.0000   0.0000   0.0155  46.3968 9.6574e-012 4.5196e-009 ----   Synonymous
   85    36.55    15.34   0.0000   0.0000   0.0208  42.4057 7.4175e-011 3.3156e-008 ----   Synonymous
   86    38.40    30.90   0.0867   0.0288   0.2752  15.0014 1.0743e-004 1.8156e-002 ---    
   87    36.69    22.70   0.0215   0.0035   0.0720  27.9730 1.2302e-007 4.3795e-005 ----   
   88    38.57    28.00   0.0520   0.0149   0.1520  21.1410 4.2669e-006 1.1350e-003 ----   
   89    27.35     3.83   0.0000   0.0000   0.0445  47.0359 6.9697e-012 3.2827e-009 ----   Constant
   90    35.46     9.36   0.0000   0.0000   0.0136  52.1905 5.0370e-013 2.4782e-010 ----   Synonymous
   91    36.98    26.57   0.0443   0.0099   0.1581  20.8158 5.0563e-006 1.3248e-003 ----   
   92    42.36    42.07   0.5769   0.1811   3.2915   0.5785 4.4689e-001 7.4351e-001        
   93    37.16    15.51   0.0000   0.0000   0.0206  43.3025 4.6899e-011 2.1105e-008 ----   Synonymous
   94    40.15    28.28   0.0297   0.0048   0.1021  23.7413 1.1019e-006 3.3829e-004 ----   
   95    34.87    19.48   0.0167   0.0027   0.0579  30.7963 2.8659e-008 1.0718e-005 ----   
   96    38.55    13.19   0.0000   0.0000   0.0300  50.7040 1.0740e-012 5.2088e-010 ----   Synonymous
   97    34.58    19.34   0.0155   0.0009   0.0744  30.4955 3.3464e-008 1.2449e-005 ----   
   98    45.81    31.85   0.0416   0.0100   0.1172  27.9150 1.2677e-007 4.5002e-005 ----   
   99    34.76    15.99   0.0077   0.0004   0.0364  37.5424 8.9449e-010 3.6763e-007 ----   
  100    36.89    14.49   0.0000   0.0000   0.0219  44.7932 2.1899e-011 1.0030e-008 ----   Synonymous
  101    38.90    26.35   0.0182   0.0029   0.0657  25.1102 5.4146e-007 1.7597e-004 ----   
  102    41.29    18.55   0.0000   0.0000   0.0188  45.4848 1.5383e-011 7.0761e-009 ----   Synonymous
  103    27.35     3.83   0.0000   0.0000   0.0445  47.0359 6.9697e-012 3.2827e-009 ----   Constant
  104    40.89    35.41   0.1268   0.0425   0.3750  10.9672 9.2740e-004 1.1036e-001 --     
  105    36.65    20.20   0.0165   0.0027   0.0562  32.8919 9.7429e-009 3.7900e-006 ----   
  106    37.58    31.60   0.1045   0.0325   0.3580  11.9592 5.4377e-004 7.2865e-002 --     
  107    44.79    24.21   0.0158   0.0009   0.0718  41.1661 1.3983e-010 6.1384e-008 ----   
  108    40.08    30.59   0.0806   0.0268   0.2172  18.9707 1.3274e-005 3.0796e-003 ----   
  109    36.84    29.06   0.0896   0.0325   0.2259  15.5627 7.9813e-005 1.4513e-002 ---    
  110    41.93    39.13   0.1207   0.0431   0.6089   5.6051 1.7909e-002 7.4351e-001 -      
  111    36.56    33.81   0.2346   0.0818   0.7792   5.5091 1.8918e-002 7.4351e-001 -      
  112    39.38    31.72   0.1068   0.0372   0.2941  15.3329 9.0131e-005 1.5863e-002 ---    
  113    38.47    32.24   0.0768   0.0245   0.2733  12.4615 4.1542e-004 5.8318e-002 --     
  114    37.13    34.73   0.1980   0.0611   0.8156   4.8150 2.8212e-002 7.4351e-001 -      
  115    35.42    24.25   0.0730   0.0255   0.1783  22.3410 2.2828e-006 6.5973e-004 ----   
  116    36.04    29.63   0.1437   0.0531   0.3970  12.8303 3.4106e-004 4.9794e-002 ---    
  117    36.29    32.53   0.0860   0.0267   0.4969   7.5141 6.1217e-003 4.6525e-001 --     
  118    33.98    24.50   0.0473   0.0133   0.1477  18.9530 1.3398e-005 3.0815e-003 ----   
  119    32.17    19.65   0.0445   0.0106   0.1303  25.0434 5.6054e-007 1.8162e-004 ----   
  120    34.08    25.48   0.0771   0.0223   0.2167  17.1867 3.3880e-005 7.1147e-003 ----   
  121    32.34    24.28   0.0936   0.0304   0.2546  16.1139 5.9644e-005 1.1392e-002 ---    
  122    30.76    16.13   0.0191   0.0031   0.0651  29.2571 6.3384e-008 2.3135e-005 ----   
  123    37.93    31.95   0.1530   0.0612   0.4057  11.9657 5.4189e-004 7.2865e-002 --     
  124    35.05    18.80   0.0197   0.0032   0.0655  32.4983 1.1930e-008 4.6167e-006 ----   
  125    37.41    30.78   0.1345   0.0494   0.3643  13.2531 2.7213e-004 4.0820e-002 ---    
  126    33.93    25.88   0.0890   0.0326   0.2421  16.0984 6.0136e-005 1.1426e-002 ---    
  127    32.80    20.61   0.0317   0.0073   0.1009  24.3877 7.8770e-007 2.4891e-004 ----   
  128    39.13    22.53   0.0116   0.0007   0.0536  33.2039 8.2986e-009 3.2696e-006 ----   
  129    36.87    16.41   0.0000   0.0000   0.0263  40.9179 1.5876e-010 6.9061e-008 ----   Synonymous
  130    41.54    33.00   0.0737   0.0209   0.2171  17.0778 3.5879e-005 7.3812e-003 ----   
  131    40.10    30.15   0.1104   0.0412   0.2613  19.8866 8.2175e-006 2.0352e-003 ----   
  132    36.47    23.22   0.0428   0.0105   0.1209  26.4982 2.6378e-007 8.9950e-005 ----   
  133    37.33    24.07   0.0450   0.0130   0.1236  26.5187 2.6100e-007 8.9263e-005 ----   
  134    41.08    30.31   0.0275   0.0044   0.0960  21.5264 3.4899e-006 9.4227e-004 ----   
  135    36.14     9.30   0.0000   0.0000   0.0216  53.6870 2.3511e-013 1.1709e-010 ----   Synonymous
  136    35.93     9.54   0.0000   0.0000   0.0179  52.7716 3.7468e-013 1.8547e-010 ----   Synonymous
  137    36.35    25.37   0.0598   0.0170   0.1786  21.9496 2.7991e-006 7.9213e-004 ----   
  138    40.76    24.30   0.0117   0.0007   0.0539  32.9120 9.6427e-009 3.7607e-006 ----   
  139    37.55    25.10   0.0491   0.0144   0.1342  24.8988 6.0419e-007 1.9515e-004 ----   
  140    31.67     8.75   0.0000   0.0000   0.0144  45.8525 1.2750e-011 5.9160e-009 ----   Synonymous
  141    37.27    28.01   0.0522   0.0148   0.1592  18.5250 1.6769e-005 3.7730e-003 ----   
  142    39.25    30.33   0.0784   0.0222   0.2375  17.8388 2.4043e-005 5.1451e-003 ----   
  143    27.35     3.83   0.0000   0.0000   0.0445  47.0359 6.9697e-012 3.2827e-009 ----   Constant
  144    33.75    22.49   0.0462   0.0117   0.1311  22.5240 2.0754e-006 6.0394e-004 ----   
  145    37.76    28.66   0.0806   0.0261   0.2153  18.2127 1.9756e-005 4.3067e-003 ----   
  146    36.76    29.12   0.0990   0.0370   0.2596  15.2753 9.2923e-005 1.6076e-002 ---    
  147    33.50     9.57   0.0000   0.0000   0.0140  47.8540 4.5918e-012 2.1949e-009 ----   Synonymous
  148    36.17    26.16   0.0501   0.0150   0.1446  20.0329 7.6120e-006 1.9030e-003 ----   
  149    39.90    37.27   0.1551   0.0640   0.6360   5.2672 2.1731e-002 7.4351e-001 -      
  150    33.46    31.38   0.1716   0.0566   0.9388   4.1629 4.1318e-002 7.4351e-001 -      
  151    37.68    25.32   0.0335   0.0080   0.0998  24.7204 6.6279e-007 2.1342e-004 ----   
  152    37.21    30.02   0.0675   0.0200   0.2185  14.3757 1.4972e-004 2.4255e-002 ---    
  153    35.46    30.21   0.1100   0.0378   0.3729  10.5019 1.1925e-003 1.3133e-001 --     
  154    36.67    27.02   0.0697   0.0229   0.1922  19.2921 1.1217e-005 2.6472e-003 ----   
  155    40.19    34.37   0.1238   0.0405   0.3916  11.6326 6.4807e-004 8.0361e-002 --     
  156    36.69    32.26   0.1620   0.0422   0.5465   8.8621 2.9115e-003 2.5039e-001 --     
  157    36.68    31.37   0.1168   0.0410   0.3658  10.6183 1.1197e-003 1.2653e-001 --     
  158    37.40    23.32   0.0283   0.0046   0.0952  28.1644 1.1144e-007 3.9894e-005 ----   
  159    42.53    37.67   0.0913   0.0277   0.3466   9.7317 1.8112e-003 1.7749e-001 --     
  160    36.28    29.51   0.0950   0.0301   0.2836  13.5356 2.3409e-004 3.5815e-002 ---    
  161    35.17    33.07   0.2626   0.0857   0.9366   4.2028 4.0358e-002 7.4351e-001 -      
  162    34.46    24.25   0.0345   0.0079   0.1161  20.4178 6.2249e-006 1.5873e-003 ----   
  163    32.21    13.13   0.0000   0.0000   0.0263  38.1712 6.4802e-010 2.7152e-007 ----   Synonymous
  164    32.78    20.01   0.0243   0.0040   0.0819  25.5265 4.3634e-007 1.4399e-004 ----   
  165    34.49    22.49   0.0177   0.0028   0.0608  23.9926 9.6707e-007 2.9786e-004 ----   
  166    33.11    20.85   0.0253   0.0060   0.0780  24.5108 7.3895e-007 2.3425e-004 ----   
  167    34.30    14.50   0.0000   0.0000   0.0209  39.6081 3.1039e-010 1.3161e-007 ----   Synonymous
  168    26.45     3.83   0.0000   0.0000   0.0449  45.2454 1.7383e-011 7.9786e-009 ----   Constant
  169    39.95    33.49   0.0587   0.0138   0.1828  12.9185 3.2535e-004 4.7827e-002 ---    
  170    34.31    23.53   0.0317   0.0061   0.1042  21.5660 3.4185e-006 9.3326e-004 ----   
  171    34.79    26.57   0.0762   0.0255   0.1984  16.4340 5.0374e-005 9.8733e-003 ----   
  172    33.87    14.90   0.0079   0.0004   0.0378  37.9579 7.2287e-010 3.0071e-007 ----   
  173    39.48    20.60   0.0000   0.0000   0.0292  37.7637 7.9852e-010 3.3059e-007 ----   Synonymous
  174    39.31    21.83   0.0116   0.0007   0.0548  34.9522 3.3791e-009 1.3550e-006 ----   
  175    34.12    27.80   0.1181   0.0407   0.3331  12.6400 3.7758e-004 5.3994e-002 --     
  176    41.90    27.91   0.0282   0.0045   0.0949  27.9869 1.2214e-007 4.3604e-005 ----   
  177    27.88    16.14   0.0225   0.0036   0.0838  23.4854 1.2586e-006 3.8011e-004 ----   
  178    32.32    28.76   0.1667   0.0520   0.6007   7.1071 7.6781e-003 5.4060e-001 --     
  179    35.38    20.96   0.0355   0.0085   0.1002  28.8424 7.8513e-008 2.8500e-005 ----   
  180    24.16    20.50   0.0471   0.0068   0.2457   7.3095 6.8589e-003 5.0088e-001 --     
  181    34.92    13.52   0.0000   0.0000   0.0205  42.8075 6.0401e-011 2.7120e-008 ----   Synonymous
  182    34.76     8.67   0.0000   0.0000   0.0135  52.1905 5.0370e-013 2.4782e-010 ----   Synonymous
  183    38.25    22.61   0.0209   0.0034   0.0697  31.2795 2.2343e-008 8.4678e-006 ----   
  184    36.56    23.81   0.0255   0.0041   0.0898  25.5049 4.4127e-007 1.4518e-004 ----   
  185    35.87    20.15   0.0177   0.0029   0.0605  31.4310 2.0666e-008 7.8943e-006 ----   
  186    39.99    16.98   0.0000   0.0000   0.0217  46.0108 1.1760e-011 5.4802e-009 ----   Synonymous
  187    37.62    26.85   0.0483   0.0116   0.1417  21.5392 3.4666e-006 9.3946e-004 ----   
  188    50.27    21.37   0.0000   0.0000   0.0255  57.7879 2.9196e-014 1.4627e-011 ----   Synonymous
  189    40.81    20.17   0.0000   0.0000   0.0214  41.2819 1.3178e-010 5.8117e-008 ----   Synonymous
  190    36.78    25.96   0.0459   0.0108   0.1382  21.6454 3.2799e-006 9.0526e-004 ----   
  191    37.30    21.19   0.0142   0.0008   0.0675  32.2282 1.3709e-008 5.2641e-006 ----   
  192    32.66    16.10   0.0357   0.0107   0.0913  33.1106 8.7062e-009 3.4041e-006 ----   
  193    33.62    20.40   0.0256   0.0061   0.0763  26.4252 2.7395e-007 9.2869e-005 ----   
  194    37.35    22.31   0.0099   0.0006   0.0500  30.0873 4.1304e-008 1.5282e-005 ----   
  195    43.19    41.52   0.1604   0.0487   1.2312   3.3340 6.7863e-002 7.4351e-001        
  196    37.12    22.86   0.0230   0.0037   0.0778  28.5154 9.2954e-008 3.3649e-005 ----   
  197    33.61    28.02   0.1641   0.0577   0.4450  11.1897 8.2253e-004 9.9526e-002 --     
  198    35.40    31.36   0.1489   0.0597   0.4918   8.0773 4.4823e-003 3.5874e-001 --     
  199    27.35     3.83   0.0000   0.0000   0.0445  47.0359 6.9697e-012 3.2827e-009 ----   Constant
  200    39.98    31.86   0.0707   0.0205   0.2454  16.2558 5.5340e-005 1.0625e-002 ---    
  201    39.23    37.64   0.2994   0.0926   1.1304   3.1743 7.4804e-002 7.4351e-001        
  202    33.44    23.89   0.0412   0.0119   0.1231  19.1061 1.2365e-005 2.8934e-003 ----   
  203    38.13    24.82   0.0252   0.0040   0.0871  26.6160 2.4818e-007 8.5127e-005 ----   
  204    39.96    30.42   0.0983   0.0363   0.2406  19.0795 1.2539e-005 2.9215e-003 ----   
  205    35.58    25.33   0.0635   0.0209   0.1674  20.5042 5.9502e-006 1.5292e-003 ----   
  206    32.85    23.44   0.0614   0.0201   0.1800  18.8293 1.4295e-005 3.2736e-003 ----   
  207    35.34    21.12   0.0399   0.0094   0.1191  28.4470 9.6297e-008 3.4763e-005 ----   
  208    34.47    31.79   0.1908   0.0678   0.7617   5.3543 2.0672e-002 7.4351e-001 -      
  209    34.67    20.85   0.0201   0.0032   0.0696  27.6334 1.4662e-007 5.1464e-005 ----   
  210    43.38    31.23   0.0449   0.0108   0.1274  24.3025 8.2332e-007 2.5770e-004 ----   
  211    34.26    25.08   0.0762   0.0244   0.2343  18.3685 1.8205e-005 4.0414e-003 ----   
  212    42.64    39.46   0.1814   0.0611   0.6560   6.3690 1.1613e-002 7.0628e-001 -      
  213    37.49    34.73   0.1342   0.0384   0.6992   5.5280 1.8714e-002 7.4351e-001 -      
  214    39.10    20.82   0.0000   0.0000   0.0300  36.5517 1.4867e-009 6.0656e-007 ----   Synonymous
  215    43.33    18.46   0.0000   0.0000   0.0311  49.7379 1.7572e-012 8.4697e-010 ----   Synonymous
  216    32.78    21.53   0.0433   0.0125   0.1254  22.5058 2.0951e-006 6.0757e-004 ----   
  217    36.48    21.49   0.0187   0.0030   0.0641  29.9836 4.3572e-008 1.6078e-005 ----   
  218    36.35    23.56   0.0444   0.0103   0.1496  25.5803 4.2435e-007 1.4088e-004 ----   
  219    42.78    38.68   0.1742   0.0703   0.5351   8.2029 4.1824e-003 3.4714e-001 --     
  220    35.58    24.77   0.0459   0.0131   0.1369  21.6265 3.3125e-006 9.1093e-004 ----   
  221    38.42    27.93   0.0712   0.0242   0.1775  20.9927 4.6105e-006 1.2172e-003 ----   
  222    36.21    31.10   0.0979   0.0325   0.3819  10.2286 1.3828e-003 1.4934e-001 --     
  223    37.33    28.25   0.0783   0.0257   0.2248  18.1501 2.0416e-005 4.4302e-003 ----   
  224    38.41    18.43   0.0095   0.0005   0.0441  39.9512 2.6039e-010 1.1197e-007 ----   
  225    35.88    20.55   0.0138   0.0008   0.0651  30.6717 3.0559e-008 1.1398e-005 ----   
  226    40.45    40.22   0.5934   0.1475   5.0480   0.4545 5.0022e-001 7.4351e-001        
  227    39.51    23.82   0.0221   0.0036   0.0731  31.3967 2.1033e-008 8.0138e-006 ----   
  228    38.59    34.55   0.1483   0.0543   0.4647   8.0765 4.4842e-003 3.5874e-001 --     
  229    36.51    32.14   0.1433   0.0510   0.4844   8.7469 3.1013e-003 2.6361e-001 --     
  230    31.35    23.69   0.0720   0.0230   0.2209  15.3040 9.1525e-005 1.6014e-002 ---    
  231    34.20    31.53   0.1967   0.0634   0.7791   5.3416 2.0822e-002 7.4351e-001 -      
  232    36.79    25.42   0.0372   0.0087   0.1137  22.7504 1.8447e-006 5.4603e-004 ----   
  233    45.28    42.26   0.1739   0.0636   0.6860   6.0406 1.3981e-002 7.4351e-001 -      
  234    40.30    32.57   0.0666   0.0213   0.1981  15.4576 8.4375e-005 1.5187e-002 ---    
  235    35.19    24.86   0.0777   0.0253   0.2107  20.6726 5.4491e-006 1.4168e-003 ----   
  236    34.83    33.43   0.3063   0.1042   1.2675   2.8125 9.3535e-002 7.4351e-001        
  237    34.91    33.12   0.2670   0.0794   1.0488   3.5792 5.8508e-002 7.4351e-001        
  238    32.92    24.71   0.0427   0.0100   0.1455  16.4243 5.0633e-005 9.8735e-003 ----   
  239    38.73    26.47   0.0671   0.0201   0.1712  24.5376 7.2875e-007 2.3215e-004 ----   
  240    35.05    18.88   0.0088   0.0005   0.0422  32.3556 1.2839e-008 4.9430e-006 ----   
  241    37.56    29.99   0.0873   0.0284   0.2612  15.1205 1.0086e-004 1.7146e-002 ---    
  242    37.02    16.82   0.0000   0.0000   0.0264  40.3949 2.0749e-010 8.9426e-008 ----   Synonymous
  243    35.27    27.64   0.1147   0.0446   0.2952  15.2627 9.3548e-005 1.6090e-002 ---    
  244    35.80    26.00   0.0448   0.0128   0.1416  19.6058 9.5177e-006 2.2860e-003 ----   
  245    34.44    14.16   0.0000   0.0000   0.0259  40.5655 1.9013e-010 8.2327e-008 ----   Synonymous
  246    38.00    12.34   0.0000   0.0000   0.0137  51.3138 7.8721e-013 3.8495e-010 ----   Synonymous
  247    38.64    12.03   0.0000   0.0000   0.0249  53.2158 2.9884e-013 1.4852e-010 ----   Synonymous
  248    36.75     9.14   0.0000   0.0000   0.0244  55.2083 1.0841e-013 5.4095e-011 ----   Synonymous
  249    38.46    29.88   0.1385   0.0524   0.3455  17.1620 3.4323e-005 7.1455e-003 ----   
  250    37.66    26.73   0.0597   0.0177   0.1584  21.8452 2.9556e-006 8.2770e-004 ----   
  251    38.02    25.95   0.0503   0.0119   0.1471  24.1232 9.0363e-007 2.8060e-004 ----   
  252    36.55    21.14   0.0204   0.0033   0.0701  30.8173 2.8349e-008 1.0631e-005 ----   
  253    35.46    14.94   0.0000   0.0000   0.0258  41.0297 1.4993e-010 6.5521e-008 ----   Synonymous
  254    40.80    22.55   0.0235   0.0039   0.0763  36.5133 1.5163e-009 6.1712e-007 ----   
  255    35.38    27.16   0.0999   0.0345   0.2629  16.4375 5.0281e-005 9.8733e-003 ----   
  256    38.83    29.86   0.0614   0.0183   0.1764  17.9457 2.2729e-005 4.8868e-003 ----   
  257    32.59    15.30   0.0116   0.0007   0.0555  34.5934 4.0627e-009 1.6170e-006 ----   
  258    36.98    28.55   0.1063   0.0407   0.2675  16.8662 4.0109e-005 8.1020e-003 ----   
  259    33.46    23.48   0.0586   0.0190   0.1653  19.9588 7.9129e-006 1.9703e-003 ----   
  260    35.66    23.50   0.0312   0.0051   0.1052  24.3206 8.1560e-007 2.5610e-004 ----   
  261    33.23    23.83   0.0730   0.0243   0.1956  18.8128 1.4420e-005 3.2877e-003 ----   
  262    41.24    31.06   0.0608   0.0178   0.1682  20.3473 6.4586e-006 1.6340e-003 ----   
  263    32.52    10.26   0.0000   0.0000   0.0147  44.5069 2.5346e-011 1.1583e-008 ----   Synonymous
  264    34.33    23.02   0.0596   0.0172   0.1704  22.6067 1.9879e-006 5.8046e-004 ----   
  265    37.75    16.55   0.0000   0.0000   0.0206  42.4073 7.4114e-011 3.3156e-008 ----   Synonymous
  266    35.46    15.59   0.0224   0.0037   0.0735  39.7365 2.9064e-010 1.2381e-007 ----   
  267    34.57    14.68   0.0000   0.0000   0.0265  39.7929 2.8237e-010 1.2057e-007 ----   Synonymous
  268    39.30    17.54   0.0000   0.0000   0.0206  43.5159 4.2052e-011 1.9008e-008 ----   Synonymous
  269    38.77    18.38   0.0000   0.0000   0.0264  40.7806 1.7032e-010 7.3917e-008 ----   Synonymous
  270    38.67    27.66   0.0762   0.0257   0.1947  22.0308 2.6830e-006 7.6198e-004 ----   
  271    36.59    11.21   0.0000   0.0000   0.0186  50.7470 1.0507e-012 5.1066e-010 ----   Synonymous
  272    35.13    26.63   0.0550   0.0129   0.1681  16.9986 3.7407e-005 7.6310e-003 ----   
  273    40.05    26.30   0.0154   0.0009   0.0742  27.4986 1.5721e-007 5.5022e-005 ----   
  274    34.71    25.47   0.0478   0.0146   0.1281  18.4786 1.7182e-005 3.8489e-003 ----   
  275    33.91     9.77   0.0000   0.0000   0.0141  48.2735 3.7073e-012 1.7795e-009 ----   Synonymous
  276    35.52    24.42   0.0421   0.0101   0.1280  22.2011 2.4554e-006 7.0224e-004 ----   
  277    36.85    16.36   0.0000   0.0000   0.0260  40.9648 1.5499e-010 6.7577e-008 ----   Synonymous
  278    37.74    35.60   0.3132   0.1043   0.9401   4.2664 3.8873e-002 7.4351e-001 -      
  279    33.58    20.95   0.0310   0.0072   0.0972  25.2613 5.0065e-007 1.6321e-004 ----   
  280    38.56    34.66   0.1800   0.0656   0.5330   7.7871 5.2620e-003 4.1044e-001 --     
  281    39.65    31.84   0.0916   0.0290   0.2740  15.6211 7.7385e-005 1.4316e-002 ---    
  282    36.02    27.46   0.1197   0.0481   0.3015  17.1012 3.5441e-005 7.3362e-003 ----   
  283    39.28    25.75   0.0483   0.0117   0.1362  27.0552 1.9773e-007 6.8414e-005 ----   
  284    41.44    36.52   0.1145   0.0341   0.4136   9.8339 1.7132e-003 1.7475e-001 --     
  285    36.39    25.80   0.0831   0.0301   0.2090  21.1796 4.1819e-006 1.1166e-003 ----   
  286    38.10    24.15   0.0282   0.0045   0.0949  27.8958 1.2803e-007 4.5321e-005 ----   
  287    38.66    19.82   0.0000   0.0000   0.0283  37.6758 8.3536e-010 3.4500e-007 ----   Synonymous
  288    40.32    27.42   0.0310   0.0050   0.1076  25.7906 3.8054e-007 1.2701e-004 ----   
  289    37.34    32.45   0.1693   0.0568   0.4979   9.7741 1.7699e-003 1.7666e-001 --     
  290    39.06    18.05   0.0000   0.0000   0.0210  42.0157 9.0543e-011 4.0201e-008 ----   Synonymous
  291    35.59    29.55   0.0711   0.0232   0.2550  12.0784 5.1010e-004 6.9374e-002 --     
  292    35.91    22.19   0.0413   0.0099   0.1209  27.4510 1.6113e-007 5.6234e-005 ----   
  293    36.66    22.03   0.0392   0.0094   0.1120  29.2634 6.3178e-008 2.3123e-005 ----   
  294    32.34    18.19   0.0313   0.0074   0.0930  28.3109 1.0331e-007 3.7193e-005 ----   
  295    34.40    25.03   0.0838   0.0271   0.2235  18.7582 1.4839e-005 3.3684e-003 ----   
  296    38.22    28.45   0.0713   0.0228   0.1975  19.5283 9.9121e-006 2.3690e-003 ----   
  297    32.58    27.64   0.1775   0.0633   0.4803   9.8921 1.6599e-003 1.7097e-001 --     
  298    30.24    24.48   0.1037   0.0306   0.3599  11.5243 6.8692e-004 8.4491e-002 --     
  299    38.71    28.77   0.0764   0.0269   0.1903  19.8815 8.2396e-006 2.0352e-003 ----   
  300    40.54    34.35   0.1159   0.0398   0.3245  12.3745 4.3523e-004 6.0497e-002 --     
  301    39.78    36.00   0.1637   0.0600   0.5904   7.5653 5.9502e-003 4.5817e-001 --     
  302    36.98    32.13   0.1591   0.0602   0.4601   9.7032 1.8395e-003 1.7843e-001 --     
  303    34.64    15.72   0.0221   0.0036   0.0722  37.8387 7.6844e-010 3.1890e-007 ----   
  304    39.00    16.06   0.0000   0.0000   0.0217  45.8919 1.2496e-011 5.8108e-009 ----   Synonymous
  305    40.57    26.72   0.0166   0.0009   0.0795  27.7060 1.4123e-007 4.9853e-005 ----   
  306    33.07     9.96   0.0000   0.0000   0.0156  46.2205 1.0567e-011 4.9346e-009 ----   Synonymous
  307    36.77    20.33   0.0142   0.0008   0.0665  32.8670 9.8683e-009 3.8289e-006 ----   
  308    40.95    31.93   0.0713   0.0209   0.1969  18.0298 2.1747e-005 4.6974e-003 ----   
  309    35.34    21.66   0.0192   0.0031   0.0688  27.3568 1.6917e-007 5.8872e-005 ----   
  310    35.85    25.97   0.0627   0.0183   0.1766  19.7665 8.7501e-006 2.1525e-003 ----   
  311    36.61    28.14   0.0614   0.0171   0.2066  16.9352 3.8678e-005 7.8517e-003 ----   
  312    38.26    16.13   0.0000   0.0000   0.0221  44.2676 2.8642e-011 1.3032e-008 ----   Synonymous
  313    34.85    14.28   0.0000   0.0000   0.0259  41.1372 1.4191e-010 6.2157e-008 ----   Synonymous
  314    41.84    30.68   0.0454   0.0108   0.1321  22.3234 2.3038e-006 6.6349e-004 ----   
  315    38.39    28.59   0.0503   0.0118   0.1593  19.6044 9.5251e-006 2.2860e-003 ----   
  316    38.34    25.44   0.0372   0.0089   0.1095  25.8010 3.7849e-007 1.2680e-004 ----   
  317    37.49    29.63   0.0552   0.0149   0.2203  15.7182 7.3515e-005 1.3741e-002 ---    
  318    27.35     3.83   0.0000   0.0000   0.0445  47.0359 6.9697e-012 3.2827e-009 ----   Constant
  319    39.56    27.92   0.0312   0.0056   0.0998  23.2765 1.4030e-006 4.2231e-004 ----   
  320    42.74    41.27   0.0833   0.0276   1.2106   2.9361 8.6621e-002 7.4351e-001        
  321    33.67    24.55   0.0620   0.0206   0.1719  18.2318 1.9559e-005 4.2834e-003 ----   
  322    35.50    31.21   0.1018   0.0349   0.4476   8.5845 3.3904e-003 2.8479e-001 --     
  323    35.04    29.59   0.1417   0.0523   0.4055  10.8977 9.6285e-004 1.1339e-001 --     
  324    36.90    26.76   0.0528   0.0128   0.1563  20.2762 6.7030e-006 1.6825e-003 ----   
  325    36.30    28.11   0.0632   0.0183   0.1783  16.3960 5.1392e-005 9.9701e-003 ----   
  326    35.06    33.77   0.4033   0.1277   1.2191   2.5812 1.0814e-001 7.4351e-001        
  327    39.84    28.40   0.0447   0.0128   0.1293  22.8966 1.7096e-006 5.0774e-004 ----   
  328    40.67    35.58   0.1610   0.0635   0.4333  10.1660 1.4305e-003 1.5306e-001 --     
  329    34.96    31.53   0.1623   0.0549   0.6307   6.8604 8.8127e-003 5.6401e-001 --     
  330    33.81    18.17   0.0179   0.0029   0.0622  31.2925 2.2194e-008 8.4336e-006 ----   
  331    36.58    32.93   0.2371   0.0771   0.6447   7.3089 6.8614e-003 5.0088e-001 --     
  332    38.02    32.71   0.1781   0.0661   0.4941  10.6262 1.1149e-003 1.2653e-001 --     
  333    37.64    33.68   0.1624   0.0613   0.5116   7.9151 4.9024e-003 3.8729e-001 --     
  334    35.65    22.47   0.0226   0.0036   0.0839  26.3587 2.8354e-007 9.5837e-005 ----   
  335    36.68    23.45   0.0362   0.0086   0.1113  26.4560 2.6961e-007 9.1666e-005 ----   
  336    37.03    29.32   0.1280   0.0384   0.3349  15.4339 8.5443e-005 1.5218e-002 ---    
  337    40.12    38.15   0.2534   0.0864   0.9797   3.9372 4.7229e-002 7.4351e-001 -      
  338    34.74    26.95   0.0972   0.0313   0.2859  15.5947 7.8475e-005 1.4439e-002 ---    
  339    31.87    26.89   0.1196   0.0364   0.4329   9.9516 1.6071e-003 1.6714e-001 --     
  340    37.19    30.16   0.0971   0.0342   0.2682  14.0668 1.7643e-004 2.7928e-002 ---    
  341    38.31    24.94   0.0253   0.0041   0.0852  26.7420 2.3251e-007 7.9985e-005 ----   
  342    37.00    34.92   0.2786   0.0911   0.9537   4.1464 4.1724e-002 7.4351e-001 -      
  343    35.69    23.05   0.0307   0.0050   0.1047  25.2816 4.9542e-007 1.6200e-004 ----   
  344    39.71    22.41   0.0102   0.0006   0.0472  34.6112 4.0259e-009 1.6063e-006 ----   
  345    39.12    28.35   0.0335   0.0080   0.0977  21.5434 3.4591e-006 9.3946e-004 ----   
  346    33.73     7.80   0.0000   0.0000   0.0175  51.8601 5.9598e-013 2.9263e-010 ----   Synonymous
  347    38.41    19.40   0.0101   0.0006   0.0465  38.0162 7.0161e-010 2.9327e-007 ----   
  348    38.69    12.29   0.0000   0.0000   0.0290  52.8012 3.6907e-013 1.8306e-010 ----   Synonymous
  349    38.84    16.92   0.0000   0.0000   0.0226  43.8441 3.5559e-011 1.6108e-008 ----   Synonymous
  350    35.77    10.25   0.0000   0.0000   0.0177  51.0496 9.0059e-013 4.3859e-010 ----   Synonymous
  351    38.85    32.62   0.1329   0.0512   0.3835  12.4712 4.1327e-004 5.8318e-002 --     
  352    34.76    13.89   0.0000   0.0000   0.0255  41.7425 1.0412e-010 4.6126e-008 ----   Synonymous
  353    37.02    17.10   0.0000   0.0000   0.0281  39.8340 2.7649e-010 1.1834e-007 ----   Synonymous
  354    38.33    30.94   0.1040   0.0340   0.2933  14.7673 1.2162e-004 2.0311e-002 ---    
  355    38.06    26.24   0.0420   0.0100   0.1231  23.6251 1.1705e-006 3.5818e-004 ----   
  356    43.12    18.99   0.0000   0.0000   0.0323  48.2608 3.7314e-012 1.7874e-009 ----   Synonymous
  357    40.12    24.40   0.0447   0.0131   0.1157  31.4415 2.0554e-008 7.8722e-006 ----   
  358    27.35     3.83   0.0000   0.0000   0.0445  47.0359 6.9697e-012 3.2827e-009 ----   Constant
  359    40.01    25.35   0.0462   0.0136   0.1238  29.3227 6.1275e-008 2.2488e-005 ----   
  360    37.38    27.10   0.0916   0.0316   0.2182  20.5702 5.7484e-006 1.4888e-003 ----   
  361    37.04    25.52   0.0417   0.0119   0.1290  23.0468 1.5811e-006 4.7273e-004 ----   
  362    39.45    22.07   0.0117   0.0007   0.0544  34.7441 3.7602e-009 1.5041e-006 ----   
  363    47.80    21.61   0.0000   0.0000   0.0254  52.3749 4.5855e-013 2.2652e-010 ----   Synonymous
  364    36.72    23.98   0.0447   0.0107   0.1286  25.4829 4.4633e-007 1.4639e-004 ----   
  365    37.97    32.53   0.1339   0.0450   0.4215  10.8857 9.6910e-004 1.1339e-001 --     
  366    35.71    18.75   0.0085   0.0005   0.0405  33.9171 5.7511e-009 2.2717e-006 ----   
  367    37.80    34.86   0.1547   0.0497   0.7122   5.8794 1.5319e-002 7.4351e-001 -      
  368    41.03    27.37   0.0288   0.0047   0.0975  27.3245 1.7202e-007 5.9690e-005 ----   
  369    33.54    14.53   0.0192   0.0031   0.0634  38.0064 7.0513e-010 2.9404e-007 ----   
  370    38.31    26.01   0.0234   0.0038   0.0788  24.6063 7.0322e-007 2.2503e-004 ----   
  371    38.49    32.17   0.1249   0.0470   0.3744  12.6443 3.7671e-004 5.3994e-002 --     
  372    35.18    26.45   0.0828   0.0295   0.2228  17.4773 2.9076e-005 6.1350e-003 ----   
  373    38.71    17.61   0.0000   0.0000   0.0210  42.2002 8.2392e-011 3.6665e-008 ----   Synonymous
  374    34.66    32.49   0.1784   0.0525   0.9016   4.3384 3.7263e-002 7.4351e-001 -      
  375    46.11    38.53   0.0613   0.0174   0.2341  15.1719 9.8154e-005 1.6784e-002 ---    
  376    46.13    45.05   0.3820   0.1031   1.3884   2.1557 1.4204e-001 7.4351e-001      ! 
  377    42.58    19.73   0.0222   0.0037   0.0713  45.7009 1.3776e-011 6.3781e-009 ----   
  378    35.11    22.35   0.0198   0.0031   0.0740  25.5285 4.3590e-007 1.4399e-004 ----   
  379    37.46    19.31   0.0098   0.0005   0.0455  36.2870 1.7029e-009 6.8969e-007 ----   
  380    42.40    21.67   0.0113   0.0006   0.0543  41.4475 1.2108e-010 5.3516e-008 ----   
  381    38.14    22.63   0.0115   0.0006   0.0534  31.0338 2.5357e-008 9.5342e-006 ----   
  382    43.99    38.74   0.0902   0.0285   0.3079  10.4998 1.1939e-003 1.3133e-001 --     
  383    42.03    31.38   0.0489   0.0116   0.1455  21.2978 3.9317e-006 1.0566e-003 ----   
  384    32.12    14.99   0.0085   0.0005   0.0406  34.2532 4.8387e-009 1.9210e-006 ----   
  385    36.12    26.27   0.0503   0.0118   0.1536  19.6900 9.1074e-006 2.2131e-003 ----   
  386    33.72    17.16   0.0088   0.0005   0.0415  33.1198 8.6653e-009 3.3968e-006 ----   
  387    36.55    28.90   0.0560   0.0164   0.1632  15.2935 9.2032e-005 1.6014e-002 ---    
  388    36.83    25.53   0.0484   0.0113   0.1430  22.6073 1.9872e-006 5.8046e-004 ----   
  389    35.21     9.87   0.0000   0.0000   0.0259  50.6687 1.0935e-012 5.2927e-010 ----   Synonymous
  390    35.48    27.80   0.0759   0.0226   0.2177  15.3663 8.8553e-005 1.5674e-002 ---    
  391    37.74    31.87   0.0887   0.0299   0.2877  11.7502 6.0838e-004 7.9090e-002 --     
  392    33.27    21.79   0.0369   0.0094   0.1089  22.9419 1.6697e-006 4.9758e-004 ----   
  393    34.26    20.14   0.0199   0.0032   0.0683  28.2402 1.0716e-007 3.8469e-005 ----   
  394    38.26    28.39   0.0569   0.0168   0.1592  19.7461 8.8441e-006 2.1668e-003 ----   
  395    39.42    38.24   0.3515   0.1009   1.4033   2.3574 1.2469e-001 7.4351e-001        
  396    38.48    30.76   0.0930   0.0310   0.2486  15.4327 8.5496e-005 1.5218e-002 ---    
  397    34.14    23.04   0.0368   0.0087   0.1105  22.1885 2.4715e-006 7.0437e-004 ----   
  398    34.55    31.04   0.1760   0.0599   0.5854   7.0275 8.0268e-003 5.5385e-001 --     
  399    37.87    32.03   0.1370   0.0385   0.4088  11.6805 6.3157e-004 7.9799e-002 --     
  400    31.14    13.57   0.0094   0.0005   0.0447  35.1270 3.0889e-009 1.2417e-006 ----   
  401    31.42    23.56   0.0864   0.0244   0.2746  15.7088 7.3879e-005 1.3741e-002 ---    
  402    34.99    29.16   0.0583   0.0136   0.1891  11.6520 6.4133e-004 8.0167e-002 --     
  403    32.02    23.62   0.0516   0.0112   0.1803  16.8047 4.1431e-005 8.2860e-003 ----   
  404    29.81    22.89   0.0658   0.0175   0.2389  13.8406 1.9899e-004 3.1241e-002 ---    
  405    22.59    15.33   0.1124   0.0323   0.3228  14.5215 1.3857e-004 2.2587e-002 ---    
  406    34.96    29.91   0.0795   0.0230   0.2544  10.0986 1.4838e-003 1.5580e-001 --     
  407    37.98    25.71   0.0476   0.0134   0.1452  24.5342 7.3002e-007 2.3215e-004 ----   
  408    38.18    34.69   0.2356   0.0926   0.6450   6.9724 8.2778e-003 5.5977e-001 --     
  409    33.52    22.88   0.0516   0.0120   0.1543  21.2926 3.9424e-006 1.0566e-003 ----   
  410    41.03    26.44   0.0477   0.0111   0.1445  29.1818 6.5895e-008 2.3986e-005 ----   
  411    35.06    28.00   0.0811   0.0254   0.2819  14.1282 1.7076e-004 2.7322e-002 ---    
  412    33.70     8.05   0.0000   0.0000   0.0136  51.2942 7.9508e-013 3.8800e-010 ----   Synonymous
  413    34.23    14.30   0.0000   0.0000   0.0258  39.8509 2.7411e-010 1.1759e-007 ----   Synonymous
  414    39.75    20.10   0.0000   0.0000   0.0269  39.3110 3.6141e-010 1.5215e-007 ----   Synonymous
  415    36.56    24.24   0.0450   0.0107   0.1316  24.6441 6.8955e-007 2.2135e-004 ----   
  416    37.94    27.05   0.0424   0.0100   0.1305  21.7937 3.0359e-006 8.4398e-004 ----   
  417    35.05    26.28   0.0391   0.0097   0.1202  17.5304 2.8276e-005 5.9944e-003 ----   
  418    35.03    26.20   0.0656   0.0210   0.1879  17.6473 2.6590e-005 5.6636e-003 ----   
  419    34.51    28.66   0.1139   0.0374   0.3383  11.6834 6.3059e-004 7.9799e-002 --     
  420    42.20    37.60   0.1611   0.0589   0.4590   9.2062 2.4119e-003 2.1466e-001 --     
  421    38.01    25.99   0.0561   0.0165   0.1487  24.0417 9.4269e-007 2.9129e-004 ----   
  422    33.77    20.85   0.0480   0.0143   0.1271  25.8307 3.7272e-007 1.2523e-004 ----   
  423    37.11    16.88   0.0121   0.0007   0.0559  40.4568 2.0101e-010 8.6835e-008 ----   
  424    33.34    22.23   0.0402   0.0093   0.1262  22.2170 2.4351e-006 6.9888e-004 ----   
  425    36.56    24.77   0.0561   0.0165   0.1487  23.5925 1.1905e-006 3.6310e-004 ----   
  426    41.02    33.98   0.0598   0.0176   0.1643  14.0633 1.7676e-004 2.7928e-002 ---    
  427    34.39    18.19   0.0152   0.0025   0.0511  32.3977 1.2564e-008 4.8496e-006 ----   
  428    35.73    29.86   0.0596   0.0161   0.2103  11.7301 6.1497e-004 7.9331e-002 --     
  429    36.58    31.52   0.1234   0.0433   0.3653  10.1139 1.4716e-003 1.5580e-001 --     
  430    34.94    27.17   0.0678   0.0215   0.2006  15.5539 8.0185e-005 1.4513e-002 ---    
  431    35.44    27.56   0.0746   0.0215   0.2207  15.7624 7.1817e-005 1.3502e-002 ---    
  432    36.38    29.63   0.0930   0.0339   0.2703  13.5134 2.3686e-004 3.6003e-002 ---    
  433    36.99    27.63   0.0353   0.0081   0.1273  18.7338 1.5030e-005 3.3967e-003 ----   
  434    33.56    27.15   0.0975   0.0308   0.3030  12.8098 3.4480e-004 4.9996e-002 ---    
  435    40.11    29.21   0.0499   0.0148   0.1371  21.7997 3.0265e-006 8.4398e-004 ----   
  436    39.04    27.69   0.0591   0.0142   0.1672  22.6919 1.9017e-006 5.6100e-004 ----   
  437    32.78    26.18   0.0828   0.0270   0.2667  13.2085 2.7868e-004 4.1524e-002 ---    
  438    34.21    26.42   0.1122   0.0387   0.3106  15.5683 7.9577e-005 1.4513e-002 ---    
  439    39.79    39.49   0.5777   0.1216   2.4251   0.6124 4.3387e-001 7.4351e-001        
  440    30.54     7.79   0.0000   0.0000   0.0155  45.5096 1.5189e-011 7.0023e-009 ----   Synonymous
  441    38.78    29.14   0.0594   0.0167   0.1770  19.2792 1.1293e-005 2.6538e-003 ----   
  442    38.90    17.77   0.0000   0.0000   0.0208  42.2538 8.0166e-011 3.5754e-008 ----   Synonymous
  443    38.31    28.09   0.0402   0.0097   0.1161  20.4427 6.1442e-006 1.5729e-003 ----   
  444    39.32    31.19   0.0532   0.0125   0.1608  16.2691 5.4952e-005 1.0606e-002 ---    
  445    35.88    16.02   0.0000   0.0000   0.0262  39.7196 2.9317e-010 1.2460e-007 ----   Synonymous
  446    36.98    21.80   0.0253   0.0041   0.0839  30.3553 3.5971e-008 1.3345e-005 ----   
  447    38.78    26.72   0.0262   0.0042   0.0890  24.1200 9.0517e-007 2.8060e-004 ----   
  448    38.09    27.72   0.0570   0.0164   0.1594  20.7479 5.2389e-006 1.3673e-003 ----   
  449    37.93    28.23   0.0555   0.0132   0.1659  19.4017 1.0592e-005 2.5208e-003 ----   
  450    35.68    12.85   0.0000   0.0000   0.0212  45.6621 1.4052e-011 6.4918e-009 ----   Synonymous
  451    37.17    17.38   0.0000   0.0000   0.0266  39.5777 3.1527e-010 1.3336e-007 ----   Synonymous
  452    38.80    20.36   0.0000   0.0000   0.0282  36.8752 1.2594e-009 5.1507e-007 ----   Synonymous
  453    35.87    32.41   0.1542   0.0546   0.5587   6.9259 8.4955e-003 5.6071e-001 --     
  454    41.99    34.71   0.0519   0.0153   0.1481  14.5530 1.3627e-004 2.2348e-002 ---    
  455    34.31    24.48   0.0591   0.0178   0.1630  19.6663 9.2212e-006 2.2315e-003 ----   
  456    39.74    32.97   0.0644   0.0182   0.1901  13.5475 2.3260e-004 3.5815e-002 ---    
  457    27.89    15.78   0.0855   0.0252   0.2206  24.2360 8.5223e-007 2.6589e-004 ----   
  458    33.83    32.57   0.2437   0.0583   1.4914   2.5259 1.1199e-001 7.4351e-001        
  459    36.95    34.42   0.1411   0.0336   0.7357   5.0608 2.4473e-002 7.4351e-001 -      
  460    37.08    23.26   0.0151   0.0008   0.0740  27.6386 1.4623e-007 5.1464e-005 ----   
  461    38.98    29.81   0.0622   0.0206   0.1753  18.3430 1.8450e-005 4.0774e-003 ----   
  462    35.22    33.36   0.2481   0.0725   1.0240   3.7286 5.3490e-002 7.4351e-001        
  463    34.66    22.88   0.0357   0.0085   0.1055  23.5503 1.2169e-006 3.6872e-004 ----   
  464    33.69    21.52   0.0284   0.0066   0.0921  24.3320 8.1080e-007 2.5540e-004 ----   
  465    36.34    28.96   0.1308   0.0493   0.3401  14.7433 1.2319e-004 2.0449e-002 ---    
  466    33.91    30.30   0.1637   0.0499   0.5914   7.2138 7.2347e-003 5.2090e-001 --     
  467    31.96    27.33   0.1242   0.0361   0.4243   9.2631 2.3382e-003 2.1277e-001 --     
  468    38.76    28.24   0.0527   0.0154   0.1524  21.0290 4.5239e-006 1.1988e-003 ----   
  469    37.05    36.87   0.6625   0.2293   3.7521   0.3521 5.5293e-001 7.4351e-001        
  470    32.94    29.39   0.1870   0.0625   0.6169   7.0966 7.7229e-003 5.4060e-001 --     
  471    34.14    29.32   0.1287   0.0465   0.4282   9.6301 1.9142e-003 1.8185e-001 --     
  472    38.61    36.13   0.1727   0.0585   0.7983   4.9606 2.5931e-002 7.4351e-001 -      
  473    37.86    34.78   0.1193   0.0343   0.6018   6.1647 1.3033e-002 7.4351e-001 -      
  474    29.31    20.89   0.0536   0.0153   0.1766  16.8299 4.0884e-005 8.2177e-003 ----   
  475    40.18    39.94   0.5836   0.1719   4.2014   0.4850 4.8615e-001 7.4351e-001        
  476    41.31    34.56   0.0941   0.0321   0.2376  13.4939 2.3934e-004 3.6140e-002 ---    
  477    35.18    31.52   0.1288   0.0394   0.4902   7.3356 6.7602e-003 5.0088e-001 --     
  478    33.32    21.77   0.0375   0.0084   0.1209  23.0887 1.5470e-006 4.6410e-004 ----   
  479    38.93    36.13   0.2158   0.0796   0.7163   5.5904 1.8060e-002 7.4351e-001 -      
  480    38.08    37.62   0.1206   0.0379   2.2242   0.9359 3.3333e-001 7.4351e-001        
  481    34.61    28.55   0.1037   0.0333   0.3184  12.1148 5.0023e-004 6.8532e-002 --     
  482    36.06    33.36   0.2318   0.0759   0.7676   5.3968 2.0174e-002 7.4351e-001 -      
  483    44.43    25.61   0.0230   0.0037   0.0758  37.6492 8.4683e-010 3.4890e-007 ----   
  484    38.03    37.97   0.7836   0.1154   4.9629   0.1071 7.4351e-001 7.4351e-001        
  485    38.81    32.93   0.0738   0.0227   0.2382  11.7565 6.0631e-004 7.9090e-002 --     
  486    36.39    33.55   0.1590   0.0462   0.6990   5.6980 1.6984e-002 7.4351e-001 -      
  487    34.72    28.14   0.0690   0.0214   0.2311  13.1469 2.8800e-004 4.2624e-002 ---    
  488    35.05    33.63   0.2987   0.0885   1.2235   2.8337 9.2305e-002 7.4351e-001        
  489    34.15    27.07   0.0768   0.0228   0.2536  14.1479 1.6898e-004 2.7206e-002 ---    
  490    27.20     3.83   0.0000   0.0000   0.0446  46.7438 8.0901e-012 3.7942e-009 ----   Constant
  491    35.66    33.40   0.1061   0.0301   0.8585   4.5221 3.3460e-002 7.4351e-001 -      
  492    34.47    28.57   0.0965   0.0292   0.3114  11.8128 5.8824e-004 7.8236e-002 --     
  493    37.28    20.72   0.0124   0.0007   0.0576  33.1324 8.6091e-009 3.3834e-006 ----   
  494    37.96    27.00   0.0368   0.0087   0.1145  21.9047 2.8653e-006 8.0802e-004 ----   
  495    31.41    22.22   0.0316   0.0076   0.0987  18.3747 1.8145e-005 4.0414e-003 ----   
  496    45.08    40.38   0.0751   0.0240   0.2931   9.4011 2.1685e-003 2.0167e-001 --     
  497    39.42    37.34   0.1158   0.0392   0.9223   4.1707 4.1128e-002 7.4351e-001 -      
  498    39.26    33.03   0.0649   0.0149   0.2196  12.4564 4.1656e-004 5.8318e-002 --     
  499    18.31    16.27   0.0845   0.0109   0.9128   4.0918 4.3093e-002 7.4351e-001 -      
  500    32.83    29.48   0.1335   0.0405   0.5496   6.7112 9.5811e-003 6.0361e-001 --     
  501    35.12    31.94   0.1528   0.0467   0.6654   6.3551 1.1705e-002 7.0628e-001 -      
  502    31.37    26.47   0.0676   0.0149   0.2846   9.8123 1.7335e-003 1.7508e-001 --     
