# Supplementary material for: Evolutionary Patterning: A Novel Approach to the Identification of Potential Drug Target Sites in Plasmodium falciparum
Source: PLoS One. 2008 Nov 10;3(11):e3685. doi: 10.1371/journal.pone.0003685 (PMC2577034; doi:10.1371/journal.pone.0003685)
Supplement: Figure S9 — (0.05 MB TXT) [file pone.0003685.s009.txt]

# Site  Neutral  Optimal   Omega    lower    upper LRT_Stat    Pval     Adj.Pval  Result Note
    1    24.32     3.66   0.0000   0.0000   0.0116  41.3099 1.2991e-010 6.7165e-008 ----   Constant
    2    26.98    23.77   0.0581   0.0147   0.4188   6.4247 1.1254e-002 9.7914e-001 -      
    3    29.44    29.42   0.1632   0.0324   4.5278   0.0561 8.1278e-001 9.9322e-001        
    4    39.94    39.91   0.7850   0.0797   3.8372   0.0597 8.0698e-001 9.9322e-001        
    5    27.03    26.20   0.3767   0.0784   1.6252   1.6605 1.9754e-001 9.9322e-001        
    6    28.63    24.45   0.0503   0.0140   0.2162   8.3706 3.8133e-003 4.6230e-001 --     
    7    28.36    27.13   0.2738   0.0775   1.3692   2.4674 1.1623e-001 9.9322e-001        
    8    15.34    12.64   0.0652   0.0088   0.6582   5.4004 2.0132e-002 9.9322e-001 -      
    9    25.71    24.28   0.0541   0.0081   2.2242   2.8629 9.0646e-002 9.9322e-001        
   10    22.35    10.89   0.0000   0.0000   0.0246  22.9236 1.6857e-006 5.5628e-004 ----   Synonymous
   11    29.95    19.84   0.0233   0.0038   0.0769  20.2307 6.8641e-006 2.0318e-003 ----   
   12    27.08    18.73   0.0268   0.0048   0.0866  16.6999 4.3782e-005 1.0595e-002 ---    
   13    26.43    19.23   0.0184   0.0030   0.0665  14.3942 1.4826e-004 3.0837e-002 ---    
   14    28.70    19.95   0.0103   0.0006   0.0502  17.4950 2.8807e-005 7.2593e-003 ----   
   15    27.61    17.17   0.0089   0.0005   0.0426  20.8860 4.8744e-006 1.5111e-003 ----   
   16    24.13    14.90   0.0078   0.0004   0.0383  18.4525 1.7419e-005 4.5638e-003 ----   
   17    25.62     7.75   0.0000   0.0000   0.0114  35.7394 2.2555e-009 1.0611e-006 ----   Synonymous
   18    24.16    16.37   0.0167   0.0027   0.0644  15.5768 7.9220e-005 1.8221e-002 ---    
   19    27.75    13.76   0.0000   0.0000   0.0191  27.9734 1.2300e-007 4.6089e-005 ----   Synonymous
   20    27.04    12.37   0.0000   0.0000   0.0179  29.3360 6.0855e-008 2.4942e-005 ----   Synonymous
   21    29.69    24.19   0.0440   0.0129   0.1374  11.0044 9.0898e-004 1.4471e-001 --     
   22    28.29    23.44   0.0496   0.0144   0.1609   9.6889 1.8539e-003 2.5583e-001 --     Synonymous
   23    32.14    24.63   0.0194   0.0031   0.0694  15.0348 1.0555e-004 2.3587e-002 ---    
   24    35.52    17.72   0.0000   0.0000   0.0203  35.6132 2.4065e-009 1.1190e-006 ----   Synonymous
   25    27.09     7.58   0.0000   0.0000   0.0143  39.0037 4.2300e-010 2.0938e-007 ----   Synonymous
   26    27.72    22.53   0.0424   0.0098   0.1421  10.3841 1.2710e-003 1.8684e-001 --     
   27    27.62    19.77   0.0176   0.0028   0.0661  15.6926 7.4514e-005 1.7287e-002 ---    
   28    26.77     8.10   0.0000   0.0000   0.0149  37.3327 9.9601e-010 4.8207e-007 ----   Synonymous
   29    26.10    20.66   0.0421   0.0119   0.1498  10.8979 9.6275e-004 1.5019e-001 --     
   30    26.18    24.21   0.0625   0.0161   0.9638   3.9297 4.7441e-002 9.9322e-001 -      
   31    26.92    24.24   0.1267   0.0427   0.6674   5.3576 2.0632e-002 9.9322e-001 -      
   32    26.88    24.13   0.0949   0.0271   0.5476   5.5110 1.8898e-002 9.9322e-001 -      
   33    29.08    27.10   0.1283   0.0397   0.9624   3.9514 4.6831e-002 9.9322e-001 -      
   34    24.26    14.98   0.0136   0.0022   0.0503  18.5590 1.6473e-005 4.3817e-003 ----   
   35    27.47    22.95   0.0342   0.0078   0.1435   9.0476 2.6304e-003 3.4721e-001 --     
   36    25.51    20.17   0.0401   0.0091   0.1377  10.6793 1.0834e-003 1.6516e-001 --     
   37    27.41    22.84   0.0582   0.0156   0.2292   9.1261 2.5199e-003 3.3514e-001 --     
   38    30.23    23.27   0.0483   0.0143   0.1329  13.9175 1.9101e-004 3.8011e-002 ---    
   39    29.75     7.09   0.0000   0.0000   0.0141  45.3128 1.6795e-011 8.7389e-009 ----   Synonymous
   40    25.49     7.82   0.0000   0.0000   0.0199  35.3444 2.7626e-009 1.2653e-006 ----   Synonymous
   41    30.24    23.34   0.0181   0.0029   0.0690  13.7828 2.0520e-004 4.0425e-002 ---    
   42    24.57    15.97   0.0146   0.0023   0.0538  17.1953 3.3727e-005 8.2968e-003 ----   
   43    25.35    17.66   0.0182   0.0029   0.0709  15.3845 8.7705e-005 1.9734e-002 ---    
   44    24.29    16.92   0.0252   0.0059   0.0812  14.7402 1.2339e-004 2.6405e-002 ---    
   45    27.56    18.47   0.0246   0.0040   0.0835  18.1728 2.0174e-005 5.2250e-003 ----   
   46    28.02    26.62   0.2296   0.0497   1.2794   2.7969 9.4444e-002 9.9322e-001        
   47    28.78    19.16   0.0183   0.0030   0.0624  19.2362 1.1550e-005 3.1879e-003 ----   
   48    27.87    15.31   0.0111   0.0006   0.0511  25.1203 5.3864e-007 1.8206e-004 ----   
   49    26.98    21.34   0.0430   0.0103   0.1335  11.2819 7.8265e-004 1.2914e-001 --     
   50    23.22    10.63   0.0062   0.0003   0.0299  25.1817 5.2175e-007 1.7740e-004 ----   
   51    27.05    12.86   0.0000   0.0000   0.0189  28.3801 9.9686e-008 3.8678e-005 ----   Synonymous
   52    23.53     3.79   0.0000   0.0000   0.0289  39.4735 3.3254e-010 1.6693e-007 ----   Constant
   53    28.69    25.00   0.0473   0.0131   0.2448   7.3770 6.6062e-003 6.6521e-001 --     
   54    25.96     9.99   0.0000   0.0000   0.0120  31.9445 1.5864e-008 6.9009e-006 ----   Synonymous
   55    28.29    18.45   0.0211   0.0034   0.0705  19.6815 9.1485e-006 2.6073e-003 ----   
   56    28.45    14.83   0.0060   0.0003   0.0281  27.2477 1.7899e-007 6.5151e-005 ----   
   57    34.12    16.50   0.0000   0.0000   0.0209  35.2204 2.9442e-009 1.3426e-006 ----   Synonymous
   58    24.62    21.20   0.0644   0.0187   0.3532   6.8535 8.8466e-003 8.4927e-001 --     
   59    24.55    17.04   0.0165   0.0026   0.0689  15.0223 1.0625e-004 2.3587e-002 ---    
   60    28.21    16.79   0.0077   0.0004   0.0366  22.8374 1.7630e-006 5.7828e-004 ----   
   61    29.11    20.13   0.0120   0.0007   0.0597  17.9600 2.2560e-005 5.7979e-003 ----   
   62    27.07    25.26   0.0736   0.0195   1.2542   3.6150 5.7260e-002 9.9322e-001        
   63    26.69    21.01   0.0344   0.0079   0.1263  11.3596 7.5058e-004 1.2460e-001 --     
   64    29.14    14.49   0.0000   0.0000   0.0151  29.2859 6.2450e-008 2.5428e-005 ----   Synonymous
   65    26.77    22.57   0.0630   0.0188   0.2796   8.4148 3.7219e-003 4.6230e-001 --     
   66    28.25    24.98   0.0552   0.0124   0.4080   6.5439 1.0525e-002 9.5773e-001 -      
   67    28.79     8.67   0.0000   0.0000   0.0191  40.2465 2.2386e-010 1.1510e-007 ----   Synonymous
   68    27.78    21.04   0.0274   0.0064   0.0891  13.4690 2.4253e-004 4.7051e-002 ---    
   69    25.36    22.13   0.0709   0.0208   0.4143   6.4480 1.1108e-002 9.7914e-001 -      
   70    25.80    20.71   0.0375   0.0105   0.1377  10.1727 1.4254e-003 2.0668e-001 --     
   71    31.98    24.66   0.0215   0.0034   0.0766  14.6507 1.2939e-004 2.7301e-002 ---    
   72    27.31    20.90   0.0378   0.0087   0.1305  12.8118 3.4444e-004 6.3377e-002 --     
   73    25.25    17.91   0.0233   0.0054   0.0785  14.6654 1.2838e-004 2.7217e-002 ---    
   74    23.92    13.92   0.0154   0.0025   0.0541  20.0102 7.7028e-006 2.2415e-003 ----   
   75    28.38    19.05   0.0120   0.0007   0.0593  18.6780 1.5476e-005 4.1535e-003 ----   
   76    26.58    25.67   0.2834   0.0449   1.7092   1.8211 1.7718e-001 9.9322e-001        
   77    24.57    20.76   0.0684   0.0207   0.2911   7.6250 5.7566e-003 6.2042e-001 --     
   78    25.45    19.50   0.0282   0.0044   0.1085  11.8981 5.6191e-004 9.5525e-002 --     
   79    26.39    21.52   0.0556   0.0161   0.1976   9.7459 1.7972e-003 2.5161e-001 --     
   80    25.40    22.51   0.0847   0.0230   0.5463   5.7757 1.6249e-002 9.9322e-001 -      
   81    26.72    22.45   0.0616   0.0186   0.2699   8.5340 3.4857e-003 4.5265e-001 --     
   82    25.70    22.15   0.0308   0.0070   0.2672   7.1069 7.6786e-003 7.5250e-001 --     
   83    26.78    24.30   0.1295   0.0380   0.6148   4.9581 2.5968e-002 9.9322e-001 -      
   84    24.52    14.13   0.0128   0.0021   0.0438  20.7886 5.1289e-006 1.5848e-003 ----   
   85    30.57    14.75   0.0000   0.0000   0.0139  31.6402 1.8555e-008 7.9972e-006 ----   Synonymous
   86    24.78    20.18   0.0516   0.0146   0.1969   9.2016 2.4181e-003 3.2886e-001 --     
   87    28.32    18.27   0.0090   0.0005   0.0431  20.0861 7.4034e-006 2.1618e-003 ----   
   88    28.60    21.46   0.0162   0.0026   0.0599  14.2841 1.5719e-004 3.2067e-002 ---    
   89    25.25    10.98   0.0000   0.0000   0.0189  28.5405 9.1758e-008 3.6336e-005 ----   Synonymous
   90    27.45    20.28   0.0178   0.0028   0.0666  14.3257 1.5375e-004 3.1672e-002 ---    
   91    29.21    20.11   0.0097   0.0005   0.0467  18.1883 2.0010e-005 5.2027e-003 ----   
   92    25.38     7.91   0.0000   0.0000   0.0127  34.9449 3.3917e-009 1.5297e-006 ----   Synonymous
   93    24.97     7.74   0.0000   0.0000   0.0200  34.4672 4.3349e-009 1.9247e-006 ----   Synonymous
   94    33.32    14.41   0.0000   0.0000   0.0184  37.8201 7.7578e-010 3.7936e-007 ----   Synonymous
   95    23.14     7.05   0.0000   0.0000   0.0120  32.1794 1.4057e-008 6.1571e-006 ----   Synonymous
   96    27.30    17.17   0.0098   0.0006   0.0464  20.2644 6.7443e-006 2.0031e-003 ----   
   97    29.45    14.02   0.0000   0.0000   0.0174  30.8526 2.7838e-008 1.1915e-005 ----   Synonymous
   98    27.52    23.65   0.0364   0.0077   0.1951   7.7372 5.4095e-003 6.0587e-001 --     
   99    25.96    16.02   0.0081   0.0005   0.0383  19.8723 8.2790e-006 2.3843e-003 ----   
  100    23.53     3.79   0.0000   0.0000   0.0289  39.4735 3.3254e-010 1.6693e-007 ----   Constant
  101    25.06    11.57   0.0060   0.0003   0.0282  26.9918 2.0432e-007 7.3963e-005 ----   
  102    25.42    16.38   0.0155   0.0025   0.0558  18.0756 2.1231e-005 5.4776e-003 ----   
  103    37.70    37.22   2.0946   0.4224   8.8886   0.9763 3.2311e-001 9.9322e-001        
  104    30.57    19.63   0.0096   0.0005   0.0454  21.8768 2.9073e-006 9.3032e-004 ----   
  105    25.22    11.00   0.0000   0.0000   0.0190  28.4468 9.6311e-008 3.7658e-005 ----   Synonymous
  106    25.03    16.29   0.0146   0.0023   0.0557  17.4815 2.9011e-005 7.2667e-003 ----   
  107    34.57    16.78   0.0000   0.0000   0.0206  35.5929 2.4317e-009 1.1283e-006 ----   Synonymous
  108    26.04    13.23   0.0000   0.0000   0.0233  25.6130 4.1723e-007 1.4478e-004 ----   Synonymous
  109    31.56    23.39   0.0375   0.0090   0.1061  16.3371 5.3016e-005 1.2565e-002 ---    
  110    27.61     9.75   0.0000   0.0000   0.0126  35.7223 2.2755e-009 1.0672e-006 ----   Synonymous
  111    27.34    13.26   0.0000   0.0000   0.0170  28.1652 1.1139e-007 4.2327e-005 ----   Synonymous
  112    26.28    17.05   0.0078   0.0004   0.0384  18.4561 1.7387e-005 4.5638e-003 ----   
  113    26.27    16.09   0.0081   0.0005   0.0383  20.3573 6.4246e-006 1.9338e-003 ----   
  114    23.53     3.79   0.0000   0.0000   0.0289  39.4735 3.3254e-010 1.6693e-007 ----   Constant
  115    25.89    19.22   0.0279   0.0044   0.1046  13.3380 2.6007e-004 5.0194e-002 --     
  116    27.92    10.00   0.0000   0.0000   0.0113  35.8350 2.1475e-009 1.0222e-006 ----   Synonymous
  117    26.08    20.23   0.0330   0.0088   0.0986  11.7071 6.2264e-004 1.0398e-001 --     
  118    31.30    13.49   0.0000   0.0000   0.0177  35.6198 2.3983e-009 1.1176e-006 ----   Synonymous
  119    26.66    12.00   0.0000   0.0000   0.0178  29.3320 6.0982e-008 2.4942e-005 ----   Synonymous
  120    28.58    25.43   0.0917   0.0274   0.4183   6.2967 1.2097e-002 9.8795e-001 -      
  121    27.32    23.30   0.0685   0.0179   0.2827   8.0468 4.5584e-003 5.2877e-001 --     
  122    30.25    14.91   0.0000   0.0000   0.0174  30.6848 3.0354e-008 1.2961e-005 ----   Synonymous
  123    29.86    22.43   0.0182   0.0029   0.0690  14.8729 1.1500e-004 2.5070e-002 ---    
  124    24.35    14.53   0.0142   0.0023   0.0490  19.6419 9.3399e-006 2.6525e-003 ----   
  125    34.47    34.37   1.4178   0.1124   5.0371   0.2104 6.4644e-001 9.9322e-001        
  126    25.12    18.57   0.0273   0.0043   0.1034  13.0974 2.9570e-004 5.5297e-002 --     
  127    26.63    20.54   0.0265   0.0041   0.1048  12.1836 4.8212e-004 8.3407e-002 --     
  128    25.51    19.94   0.0356   0.0102   0.1220  11.1327 8.4820e-004 1.3826e-001 --     
  129    27.88    24.07   0.0524   0.0148   0.2473   7.6318 5.7348e-003 6.2042e-001 --     
  130    27.57    23.65   0.0427   0.0099   0.1889   7.8364 5.1206e-003 5.8375e-001 --     
  131    33.60    16.15   0.0000   0.0000   0.0207  34.8927 3.4839e-009 1.5643e-006 ----   Synonymous
  132    25.26    19.69   0.0376   0.0107   0.1217  11.1451 8.4254e-004 1.3818e-001 --     
  133    25.85     7.84   0.0000   0.0000   0.0127  36.0145 1.9586e-009 9.3621e-007 ----   Synonymous
  134    25.51    20.00   0.0410   0.0120   0.1337  11.0020 9.1016e-004 1.4471e-001 --     
  135    28.16    10.68   0.0000   0.0000   0.0127  34.9576 3.3697e-009 1.5265e-006 ----   Synonymous
  136    30.64    22.44   0.0342   0.0083   0.0960  16.4125 5.0948e-005 1.2126e-002 ---    
  137    28.03    21.74   0.0268   0.0042   0.0990  12.5687 3.9225e-004 7.0606e-002 --     
  138    27.61    20.26   0.0185   0.0029   0.0697  14.7016 1.2594e-004 2.6825e-002 ---    
  139    27.64    24.59   0.0536   0.0156   0.1678   6.0954 1.3554e-002 9.9322e-001 -      
  140    26.32    19.37   0.0249   0.0039   0.0950  13.9038 1.9241e-004 3.8098e-002 ---    
  141    27.83    20.43   0.0367   0.0088   0.1095  14.8004 1.1951e-004 2.5695e-002 ---    
  142    25.45    11.62   0.0000   0.0000   0.0191  27.6573 1.4482e-007 5.3006e-005 ----   Synonymous
  143    25.06    11.78   0.0000   0.0000   0.0231  26.5653 2.5478e-007 9.1211e-005 ----   Synonymous
  144    27.58    10.09   0.0000   0.0000   0.0207  34.9686 3.3507e-009 1.5212e-006 ----   Synonymous
  145    25.51    21.28   0.0471   0.0115   0.1630   8.4616 3.6273e-003 4.6067e-001 --     
  146    29.25    19.49   0.0238   0.0039   0.0792  19.5185 9.9632e-006 2.7598e-003 ----   Synonymous
  147    33.50    20.93   0.0108   0.0006   0.0497  25.1485 5.3080e-007 1.7994e-004 ----   
  148    33.89    14.53   0.0000   0.0000   0.0204  38.7243 4.8809e-010 2.4014e-007 ----   Synonymous
  149    26.61     7.95   0.0000   0.0000   0.0147  37.3327 9.9599e-010 4.8207e-007 ----   Synonymous
  150    28.56    22.12   0.0463   0.0138   0.1275  12.8730 3.3336e-004 6.1671e-002 --     Synonymous
  151    28.17    18.06   0.0094   0.0005   0.0449  20.2169 6.9138e-006 2.0396e-003 ----   
  152    26.31    19.57   0.0202   0.0032   0.0793  13.4895 2.3990e-004 4.6781e-002 ---    
  153    26.33     9.70   0.0000   0.0000   0.0131  33.2649 8.0422e-009 3.5546e-006 ----   Synonymous
  154    27.07    18.49   0.0125   0.0007   0.0626  17.1592 3.4373e-005 8.4215e-003 ----   
  155    34.56    27.15   0.0336   0.0080   0.0970  14.8078 1.1904e-004 2.5695e-002 ---    
  156    23.53     3.79   0.0000   0.0000   0.0289  39.4735 3.3254e-010 1.6693e-007 ----   Constant
  157    26.53    13.81   0.0000   0.0000   0.0234  25.4492 4.5418e-007 1.5669e-004 ----   Synonymous
  158    30.21    28.61   0.0983   0.0272   1.2475   3.2017 7.3564e-002 9.9322e-001        
  159    25.75     7.88   0.0000   0.0000   0.0114  35.7376 2.2576e-009 1.0611e-006 ----   Synonymous
  160    28.50    10.58   0.0000   0.0000   0.0126  35.8448 2.1367e-009 1.0192e-006 ----   Synonymous
  161    25.35    15.57   0.0081   0.0005   0.0387  19.5545 9.7772e-006 2.7374e-003 ----   
  162    28.56    28.19   0.4325   0.0890   2.2976   0.7349 3.9130e-001 9.9322e-001        
  163    30.28    27.42   0.1042   0.0321   0.5626   5.7194 1.6779e-002 9.9322e-001 -      
  164    29.60    14.72   0.0000   0.0000   0.0151  29.7617 4.8854e-008 2.0372e-005 ----   Synonymous
  165    27.64    23.90   0.0635   0.0180   0.2760   7.4705 6.2718e-003 6.4967e-001 --     
  166    27.86    26.24   0.0759   0.0245   1.3514   3.2305 7.2278e-002 9.9322e-001        
  167    30.48    16.51   0.0000   0.0000   0.0172  27.9321 1.2565e-007 4.6866e-005 ----   Synonymous
  168    30.23    25.20   0.0469   0.0153   0.1497  10.0468 1.5261e-003 2.1848e-001 --     
  169    26.38    25.05   0.2438   0.0371   1.2768   2.6702 1.0224e-001 9.9322e-001        
  170    28.24    27.89   0.5359   0.0303   2.3484   0.6952 4.0439e-001 9.9322e-001        
  171    32.90    32.90   0.9701   0.0829   3.5943   0.0016 9.6829e-001 9.9322e-001        
  172    34.53    25.89   0.0196   0.0032   0.0665  17.2890 3.2104e-005 7.9617e-003 ----   
  173    27.21    22.19   0.0529   0.0153   0.1646  10.0448 1.5278e-003 2.1848e-001 --     
  174    25.68    24.40   0.2060   0.0651   1.4872   2.5640 1.0932e-001 9.9322e-001        
  175    27.03    15.70   0.0168   0.0027   0.0559  22.6767 1.9168e-006 6.2487e-004 ----   
  176    25.72    11.73   0.0000   0.0000   0.0190  27.9811 1.2251e-007 4.6089e-005 ----   Synonymous
  177    29.49    14.61   0.0000   0.0000   0.0176  29.7488 4.9182e-008 2.0460e-005 ----   Synonymous
  178    25.86    18.68   0.0162   0.0026   0.0600  14.3612 1.5088e-004 3.1232e-002 ---    
  179    26.05     7.70   0.0000   0.0000   0.0113  36.7082 1.3720e-009 6.5856e-007 ----   Synonymous
  180    27.71    22.99   0.0424   0.0095   0.1683   9.4409 2.1220e-003 2.9071e-001 --     
  181    23.53     3.79   0.0000   0.0000   0.0289  39.4735 3.3254e-010 1.6693e-007 ----   Constant
  182    25.79    16.86   0.0126   0.0007   0.0627  17.8702 2.3650e-005 6.0544e-003 ----   
  183    25.18    15.59   0.0165   0.0027   0.0569  19.1658 1.1984e-005 3.2957e-003 ----   
  184    23.84    11.18   0.0302   0.0049   0.1001  25.3216 4.8525e-007 1.6571e-004 ----   
  185    32.41    23.77   0.0148   0.0024   0.0520  17.2919 3.2055e-005 7.9617e-003 ----   
  186    28.98    15.61   0.0000   0.0000   0.0227  26.7565 2.3078e-007 8.3080e-005 ----   Synonymous
  187    26.73    11.53   0.0000   0.0000   0.0176  30.3957 3.5231e-008 1.4938e-005 ----   Synonymous
  188    28.69    21.58   0.0211   0.0034   0.0770  14.2206 1.6258e-004 3.2842e-002 ---    
  189    29.73    15.52   0.0000   0.0000   0.0189  28.4160 9.7851e-008 3.8162e-005 ----   Synonymous
  190    32.19    32.00   1.6420   0.2799   6.1441   0.3870 5.3387e-001 9.9322e-001        
  191    31.02    30.68   1.7984   0.3620   8.1032   0.6935 4.0497e-001 9.9322e-001        
  192    27.06    19.75   0.0120   0.0007   0.0612  14.6253 1.3114e-004 2.7540e-002 ---    
  193    25.59    13.88   0.0000   0.0000   0.0218  23.4076 1.3106e-006 4.3511e-004 ----   Synonymous
  194    30.94    27.95   0.0470   0.0126   0.3702   5.9815 1.4456e-002 9.9322e-001 -      
  195    33.91    19.66   0.0165   0.0027   0.0531  28.4963 9.3878e-008 3.7082e-005 ----   
  196    26.35    22.23   0.0545   0.0139   0.3148   8.2209 4.1412e-003 4.9694e-001 --     
  197    26.97    11.78   0.0000   0.0000   0.0175  30.3860 3.5407e-008 1.4977e-005 ----   Synonymous
  198    25.80     7.44   0.0000   0.0000   0.0113  36.7152 1.3671e-009 6.5758e-007 ----   Synonymous
  199    30.41    15.56   0.0000   0.0000   0.0151  29.7099 5.0178e-008 2.0753e-005 ----   Synonymous
  200    27.60    17.31   0.0097   0.0005   0.0461  20.5810 5.7161e-006 1.7548e-003 ----   
  201    25.53     7.52   0.0000   0.0000   0.0126  36.0201 1.9529e-009 9.3543e-007 ----   Synonymous
  202    25.65    11.08   0.0000   0.0000   0.0168  29.1476 6.7070e-008 2.7096e-005 ----   Synonymous
  203    32.55    22.77   0.0237   0.0039   0.0788  19.5622 9.7379e-006 2.7364e-003 ----   Synonymous
  204    33.04    15.17   0.0000   0.0000   0.0203  35.7587 2.2333e-009 1.0586e-006 ----   Synonymous
  205    31.53    16.47   0.0000   0.0000   0.0175  30.1221 4.0569e-008 1.7039e-005 ----   Synonymous
  206    24.83     9.49   0.0066   0.0004   0.0305  30.6770 3.0476e-008 1.2983e-005 ----   
  207    26.53    13.24   0.0000   0.0000   0.0232  26.5672 2.5453e-007 9.1211e-005 ----   Synonymous
  208    27.54    15.69   0.0134   0.0022   0.0445  23.6856 1.1343e-006 3.7771e-004 ----   
  209    25.22     7.75   0.0000   0.0000   0.0127  34.9449 3.3917e-009 1.5297e-006 ----   Synonymous
  210    27.26    11.40   0.0000   0.0000   0.0139  31.7161 1.7844e-008 7.7084e-006 ----   Synonymous
  211    26.26    16.40   0.0144   0.0023   0.0549  19.7052 9.0354e-006 2.5841e-003 ----   
  212    26.74    23.60   0.0390   0.0087   0.2878   6.2820 1.2197e-002 9.8795e-001 -      
  213    26.00    17.26   0.0126   0.0007   0.0621  17.4779 2.9067e-005 7.2667e-003 ----   
  214    26.36    21.42   0.0593   0.0203   0.1767   9.8778 1.6729e-003 2.3755e-001 --     
  215    23.53     3.79   0.0000   0.0000   0.0289  39.4735 3.3254e-010 1.6693e-007 ----   Constant
  216    25.68     7.32   0.0000   0.0000   0.0112  36.7152 1.3671e-009 6.5758e-007 ----   Constant
  217    28.11    22.78   0.0377   0.0090   0.1149  10.6739 1.0866e-003 1.6516e-001 --     
  218    31.31    30.54   0.1096   0.0310   2.5595   1.5354 2.1531e-001 9.9322e-001        
  219    27.50    14.78   0.0000   0.0000   0.0234  25.4419 4.5591e-007 1.5683e-004 ----   Synonymous
  220    28.23    24.15   0.0960   0.0329   0.3190   8.1506 4.3046e-003 5.0794e-001 --     
  221    31.75    31.28   0.0537   0.0129   2.1830   0.9418 3.3181e-001 9.9322e-001        
  222    27.50    19.77   0.0276   0.0066   0.0826  15.4611 8.4223e-005 1.9119e-002 ---    
  223    27.24     7.74   0.0000   0.0000   0.0145  39.0037 4.2300e-010 2.0938e-007 ----   Synonymous
  224    27.22    26.92   0.0969   0.0263   3.0651   0.5849 4.4441e-001 9.9322e-001        
  225    25.17    19.03   0.0323   0.0074   0.1078  12.2887 4.5571e-004 8.0204e-002 --     
  226    27.87    15.21   0.0112   0.0006   0.0517  25.3188 4.8596e-007 1.6571e-004 ----   
  227    26.29    20.76   0.0462   0.0124   0.1604  11.0456 8.8899e-004 1.4313e-001 --     
  228    28.57    27.98   0.3042   0.0730   2.1200   1.1699 2.7941e-001 9.9322e-001        
  229    24.25    14.98   0.0159   0.0025   0.0557  18.5432 1.6610e-005 4.4016e-003 ----   
  230    27.10    14.09   0.0000   0.0000   0.0232  26.0110 3.3947e-007 1.1947e-004 ----   Synonymous
  231    32.56    15.21   0.0000   0.0000   0.0209  34.7033 3.8398e-009 1.7164e-006 ----   Synonymous
  232    27.29    20.52   0.0249   0.0056   0.0880  13.5390 2.3365e-004 4.5796e-002 ---    
  233    28.89    18.18   0.0077   0.0004   0.0368  21.4142 3.7002e-006 1.1729e-003 ----   
  234    29.10    21.02   0.0218   0.0036   0.0726  16.1529 5.8429e-005 1.3789e-002 ---    
  235    28.85    22.79   0.0551   0.0162   0.1553  12.1038 5.0318e-004 8.6044e-002 --     Synonymous
  236    27.99    22.47   0.0491   0.0144   0.1466  11.0514 8.8619e-004 1.4313e-001 --     Synonymous
  237    31.35    19.14   0.0113   0.0006   0.0525  24.4205 7.7441e-007 2.5943e-004 ----   
  238    23.92     8.27   0.0000   0.0000   0.0121  31.2989 2.2120e-008 9.4895e-006 ----   Synonymous
  239    25.83    19.27   0.0218   0.0034   0.0839  13.1139 2.9312e-004 5.5106e-002 --     
  240    27.30     7.65   0.0000   0.0000   0.0199  39.2861 3.6604e-010 1.8229e-007 ----   Synonymous
  241    25.50    19.42   0.0224   0.0036   0.0846  12.1552 4.8950e-004 8.4195e-002 --     
  242    27.78    25.93   0.1403   0.0393   1.0580   3.7088 5.4127e-002 9.9322e-001        
  243    23.74    13.17   0.0164   0.0026   0.0559  21.1403 4.2685e-006 1.3361e-003 ----   
  244    26.06    22.35   0.0688   0.0208   0.3346   7.4277 6.4227e-003 6.5512e-001 --     
  245    24.93    23.00   0.0842   0.0188   0.9907   3.8688 4.9192e-002 9.9322e-001 -      
  246    27.19    23.17   0.0382   0.0087   0.1790   8.0480 4.5555e-003 5.2877e-001 --     
  247    27.35    26.16   0.1751   0.0463   1.5993   2.3766 1.2317e-001 9.9322e-001        
  248    26.84    13.37   0.0000   0.0000   0.0231  26.9324 2.1069e-007 7.6061e-005 ----   Synonymous
  249    24.99    23.28   0.1753   0.0372   1.0957   3.4230 6.4295e-002 9.9322e-001        
  250    26.61    12.34   0.0000   0.0000   0.0189  28.5426 9.1658e-008 3.6336e-005 ----   Synonymous
  251    29.62    21.87   0.0179   0.0029   0.0631  15.5032 8.2364e-005 1.8858e-002 ---    
  252    34.34    24.85   0.0243   0.0040   0.0803  18.9816 1.3199e-005 3.5901e-003 ----   
  253    27.03    10.97   0.0000   0.0000   0.0138  32.1204 1.4491e-008 6.3326e-006 ----   Synonymous
  254    26.82    21.59   0.0462   0.0115   0.1612  10.4559 1.2226e-003 1.8094e-001 --     
  255    28.01    23.12   0.0387   0.0090   0.1363   9.7955 1.7494e-003 2.4667e-001 --     
  256    27.41    20.42   0.0504   0.0147   0.1440  13.9764 1.8512e-004 3.7025e-002 ---    
  257    29.33    20.71   0.0122   0.0007   0.0608  17.2356 3.3019e-005 8.1557e-003 ----   
  258    28.04    14.01   0.0000   0.0000   0.0190  28.0504 1.1820e-007 4.4679e-005 ----   Synonymous
  259    25.86    12.22   0.0061   0.0003   0.0284  27.2809 1.7595e-007 6.4220e-005 ----   
  260    24.98     7.75   0.0000   0.0000   0.0200  34.4675 4.3343e-009 1.9247e-006 ----   Synonymous
  261    25.74    16.90   0.0241   0.0039   0.0826  17.6706 2.6266e-005 6.6714e-003 ----   
  262    25.80    16.46   0.0094   0.0005   0.0454  18.6753 1.5498e-005 4.1535e-003 ----   
  263    30.49    22.97   0.0201   0.0032   0.0712  15.0257 1.0606e-004 2.3587e-002 ---    
  264    26.87    13.61   0.0000   0.0000   0.0230  26.5225 2.6049e-007 9.2994e-005 ----   Synonymous
  265    28.27    18.70   0.0083   0.0005   0.0396  19.1320 1.2198e-005 3.3422e-003 ----   
  266    25.22    11.00   0.0000   0.0000   0.0189  28.4467 9.6311e-008 3.7658e-005 ----   Synonymous
  267    25.49     7.82   0.0000   0.0000   0.0199  35.3444 2.7626e-009 1.2653e-006 ----   Synonymous
  268    26.77    21.62   0.0470   0.0126   0.1775  10.2946 1.3342e-003 1.9479e-001 --     
  269    28.77     8.92   0.0000   0.0000   0.0194  39.6850 2.9840e-010 1.5278e-007 ----   Constant
  270    27.06    16.10   0.0111   0.0006   0.0548  21.9137 2.8518e-006 9.1544e-004 ----   
  271    26.38    23.03   0.0593   0.0152   0.2567   6.6951 9.6677e-003 9.0877e-001 --     
  272    30.36    30.36   1.0069   0.0520   4.5850   0.0001 9.9322e-001 9.9322e-001        
  273    24.58    10.36   0.0000   0.0000   0.0189  28.4467 9.6312e-008 3.7658e-005 ----   Synonymous
  274    30.61    18.69   0.0103   0.0006   0.0484  23.8336 1.0503e-006 3.5081e-004 ----   
  275    26.18    12.34   0.0000   0.0000   0.0171  27.6842 1.4282e-007 5.2845e-005 ----   Synonymous
  276    23.59     6.85   0.0000   0.0000   0.0130  33.4783 7.2063e-009 3.1924e-006 ----   Synonymous
  277    28.08    23.23   0.0470   0.0131   0.1690   9.7027 1.8400e-003 2.5576e-001 --     
  278    27.62    12.94   0.0000   0.0000   0.0176  29.3528 6.0329e-008 2.4856e-005 ----   Synonymous
  279    27.30     7.65   0.0000   0.0000   0.0199  39.2861 3.6604e-010 1.8229e-007 ----   Synonymous
  280    26.34    16.20   0.0103   0.0006   0.0494  20.2812 6.6855e-006 1.9990e-003 ----   
  281    26.25    15.45   0.0093   0.0005   0.0441  21.6031 3.3532e-006 1.0697e-003 ----   
  282    29.50    15.45   0.0000   0.0000   0.0189  28.0995 1.1524e-007 4.3674e-005 ----   Synonymous
  283    31.02    11.16   0.0000   0.0000   0.0189  39.7191 2.9324e-010 1.5043e-007 ----   Synonymous
  284    26.61     7.95   0.0000   0.0000   0.0147  37.3327 9.9601e-010 4.8207e-007 ----   Synonymous
  285    26.97    18.21   0.0123   0.0007   0.0615  17.5312 2.8263e-005 7.1505e-003 ----   
  286    31.01    18.08   0.0000   0.0000   0.0231  25.8447 3.7003e-007 1.2951e-004 ----   Synonymous
  287    34.68    28.12   0.0360   0.0086   0.1031  13.1169 2.9265e-004 5.5106e-002 --     
  288    27.53     9.79   0.0000   0.0000   0.0126  35.4873 2.5672e-009 1.1886e-006 ----   Synonymous
  289    28.89    22.78   0.0202   0.0033   0.0713  12.2237 4.7186e-004 8.2103e-002 --     
  290    24.81    10.98   0.0000   0.0000   0.0191  27.6633 1.4438e-007 5.2987e-005 ----   Synonymous
  291    35.07    34.88   0.5988   0.1239   2.6024   0.3929 5.3077e-001 9.9322e-001        
  292    27.20    23.38   0.0564   0.0156   0.2735   7.6367 5.7192e-003 6.2042e-001 --     
  293    27.87    26.96   0.3183   0.0755   1.6523   1.8091 1.7861e-001 9.9322e-001        
  294    26.91    16.99   0.0082   0.0005   0.0392  19.8514 8.3699e-006 2.4022e-003 ----   
  295    27.32    25.07   0.0998   0.0307   0.8501   4.5111 3.3675e-002 9.9322e-001 -      
  296    29.60    12.21   0.0000   0.0000   0.0216  34.7758 3.6994e-009 1.6573e-006 ----   Synonymous
  297    28.81    25.51   0.0417   0.0120   0.1435   6.5961 1.0220e-002 9.4028e-001 -      
  298    30.27    18.82   0.0177   0.0029   0.0597  22.9063 1.7010e-006 5.5962e-004 ----   
  299    25.27    11.43   0.0000   0.0000   0.0190  27.6633 1.4438e-007 5.2987e-005 ----   Synonymous
  300    28.93    15.69   0.0000   0.0000   0.0231  26.4692 2.6777e-007 9.5328e-005 ----   Synonymous
  301    33.08    26.95   0.0275   0.0043   0.1041  12.2661 4.6127e-004 8.0723e-002 --     
  302    29.68    14.83   0.0000   0.0000   0.0179  29.7129 5.0100e-008 2.0753e-005 ----   Synonymous
  303    32.26    17.10   0.0000   0.0000   0.0175  30.3300 3.6445e-008 1.5343e-005 ----   Synonymous
  304    28.49    18.69   0.0081   0.0005   0.0385  19.6108 9.4930e-006 2.6865e-003 ----   
  305    28.35    18.58   0.0094   0.0005   0.0450  19.5478 9.8115e-006 2.7374e-003 ----   
  306    30.58    11.23   0.0000   0.0000   0.0203  38.6967 4.9503e-010 2.4306e-007 ----   Synonymous
  307    24.76    14.69   0.0206   0.0033   0.0690  20.1414 7.1923e-006 2.1145e-003 ----   
  308    29.53    22.89   0.0275   0.0043   0.1019  13.2712 2.6951e-004 5.1746e-002 --     
  309    25.45    11.62   0.0000   0.0000   0.0190  27.6639 1.4433e-007 5.2987e-005 ----   Synonymous
  310    30.61    21.15   0.0186   0.0030   0.0629  18.9255 1.3592e-005 3.6699e-003 ----   
  311    27.95    17.19   0.0138   0.0022   0.0474  21.5326 3.4786e-006 1.1062e-003 ----   
  312    26.57    23.36   0.0801   0.0228   0.4710   6.4346 1.1192e-002 9.7914e-001 -      
  313    33.76    26.61   0.0271   0.0044   0.0949  14.2920 1.5652e-004 3.2067e-002 ---    
  314    29.88    24.49   0.0376   0.0090   0.1154  10.7979 1.0161e-003 1.5750e-001 --     
  315    27.28    24.89   0.1116   0.0326   0.7262   4.7969 2.8510e-002 9.9322e-001 -      
  316    27.78     8.14   0.0000   0.0000   0.0200  39.2861 3.6604e-010 1.8229e-007 ----   Synonymous
  317    33.10    18.73   0.0000   0.0000   0.0170  28.7273 8.3321e-008 3.3329e-005 ----   Synonymous
  318    32.21    19.20   0.0000   0.0000   0.0231  26.0060 3.4037e-007 1.1947e-004 ----   Synonymous
  319    23.14     7.05   0.0000   0.0000   0.0120  32.1836 1.4027e-008 6.1571e-006 ----   Synonymous
  320    25.70    11.43   0.0000   0.0000   0.0189  28.5426 9.1658e-008 3.6336e-005 ----   Synonymous
  321    36.74    27.21   0.0250   0.0041   0.0829  19.0574 1.2684e-005 3.4628e-003 ----   Synonymous
  322    28.93    14.08   0.0000   0.0000   0.0150  29.7071 5.0250e-008 2.0753e-005 ----   Synonymous
  323    26.31    16.52   0.0094   0.0005   0.0452  19.5928 9.5829e-006 2.7024e-003 ----   
  324    26.05    17.82   0.0176   0.0028   0.0628  16.4603 4.9680e-005 1.1923e-002 ---    
  325    24.92    10.81   0.0000   0.0000   0.0171  28.2149 1.0856e-007 4.1419e-005 ----   Synonymous
  326    26.16    11.89   0.0000   0.0000   0.0189  28.5428 9.1649e-008 3.6336e-005 ----   Synonymous
  327    24.66    14.52   0.0090   0.0005   0.0428  20.2731 6.7137e-006 2.0007e-003 ----   
  328    28.69    18.16   0.0088   0.0005   0.0418  21.0544 4.4642e-006 1.3884e-003 ----   
  329    32.11    30.28   0.0738   0.0240   1.1107   3.6714 5.5354e-002 9.9322e-001        
  330    27.39    24.52   0.1316   0.0396   0.5043   5.7360 1.6621e-002 9.9322e-001 -      
  331    23.53     3.79   0.0000   0.0000   0.0289  39.4735 3.3254e-010 1.6693e-007 ----   Constant
  332    34.37    21.46   0.0000   0.0000   0.0234  25.8246 3.7389e-007 1.3049e-004 ----   Synonymous
  333    29.66    21.12   0.0208   0.0033   0.0717  17.0800 3.5837e-005 8.7084e-003 ----   
  334    25.53    12.04   0.0061   0.0003   0.0283  26.9933 2.0416e-007 7.3963e-005 ----   
  335    27.69     9.95   0.0000   0.0000   0.0126  35.4820 2.5742e-009 1.1893e-006 ----   Synonymous
  336    24.65    18.06   0.0303   0.0059   0.0996  13.1894 2.8154e-004 5.3493e-002 --     
  337    24.97    21.62   0.0775   0.0255   0.3367   6.7034 9.6229e-003 9.0877e-001 --     
  338    26.20    18.45   0.0250   0.0039   0.0904  15.4953 8.2709e-005 1.8858e-002 ---    
  339    29.00    20.95   0.0172   0.0027   0.0677  16.0924 6.0325e-005 1.4176e-002 ---    
  340    27.14    22.90   0.0547   0.0150   0.1995   8.4778 3.5951e-003 4.6017e-001 --     
  341    32.44    31.99   2.2185   0.0400   8.1646   0.9031 3.4195e-001 9.9322e-001        
  342    31.80    27.99   0.0750   0.0240   0.2876   7.6119 5.7984e-003 6.2042e-001 --     
  343    29.07    27.45   0.1363   0.0227   1.1622   3.2266 7.2450e-002 9.9322e-001        
  344    24.26    16.75   0.0275   0.0061   0.0941  15.0113 1.0687e-004 2.3618e-002 ---    
  345    28.13    24.23   0.0673   0.0205   0.2422   7.7839 5.2714e-003 5.9567e-001 --     
  346    24.23    13.57   0.0078   0.0004   0.0429  21.3185 3.8896e-006 1.2291e-003 ----   
  347    25.68    21.49   0.0604   0.0187   0.2515   8.3671 3.8207e-003 4.6230e-001 --     
  348    25.14    17.43   0.0249   0.0059   0.0755  15.4137 8.6360e-005 1.9517e-002 ---    
  349    23.52     9.41   0.0000   0.0000   0.0170  28.2123 1.0871e-007 4.1419e-005 ----   Synonymous
  350    27.74    25.89   0.1035   0.0256   1.0321   3.7134 5.3979e-002 9.9322e-001        
  351    27.39    24.73   0.1108   0.0325   0.6867   5.3230 2.1046e-002 9.9322e-001 -      
  352    25.95    15.61   0.0081   0.0005   0.0381  20.6711 5.4534e-006 1.6796e-003 ----   
  353    27.34    24.59   0.1012   0.0321   0.5451   5.4898 1.9127e-002 9.9322e-001 -      
  354    26.90    23.77   0.0838   0.0256   0.4659   6.2456 1.2450e-002 9.9322e-001 -      
  355    27.65    21.20   0.0394   0.0094   0.1198  12.9112 3.2662e-004 6.0751e-002 --     
  356    25.14    21.04   0.0697   0.0181   0.2966   8.2050 4.1775e-003 4.9712e-001 --     
  357    29.38    24.03   0.0254   0.0058   0.1048  10.6941 1.0748e-003 1.6516e-001 --     
  358    26.57    19.45   0.0187   0.0030   0.0689  14.2389 1.6101e-004 3.2685e-002 ---    
  359    29.61    19.41   0.0236   0.0038   0.0781  20.3992 6.2856e-006 1.9108e-003 ----   
  360    29.80    11.10   0.0000   0.0000   0.0146  37.3946 9.6490e-010 4.6990e-007 ----   Synonymous
  361    28.88    14.23   0.0000   0.0000   0.0151  29.2850 6.2477e-008 2.5428e-005 ----   Synonymous
  362    28.50    11.03   0.0000   0.0000   0.0205  34.9331 3.4123e-009 1.5355e-006 ----   Synonymous
  363    25.14    10.57   0.0000   0.0000   0.0168  29.1476 6.7070e-008 2.7096e-005 ----   Synonymous
  364    27.56     8.07   0.0000   0.0000   0.0148  38.9658 4.3130e-010 2.1263e-007 ----   Synonymous
  365    30.31    27.00   0.0743   0.0196   0.3468   6.6198 1.0085e-002 9.3791e-001 -      
  366    25.90    11.91   0.0000   0.0000   0.0190  27.9696 1.2323e-007 4.6089e-005 ----   Synonymous
  367    32.97    19.95   0.0000   0.0000   0.0235  26.0340 3.3546e-007 1.1842e-004 ----   Synonymous
  368    27.78     8.14   0.0000   0.0000   0.0200  39.2861 3.6604e-010 1.8229e-007 ----   Synonymous
  369    30.47    15.95   0.0000   0.0000   0.0169  29.0352 7.1074e-008 2.8643e-005 ----   Synonymous
  370    30.21    12.38   0.0000   0.0000   0.0209  35.6728 2.3340e-009 1.0900e-006 ----   Synonymous
  371    27.78     8.17   0.0000   0.0000   0.0201  39.2245 3.7777e-010 1.8775e-007 ----   Synonymous
  372    23.53     3.79   0.0000   0.0000   0.0289  39.4735 3.3254e-010 1.6693e-007 ----   Constant
  373    27.78    23.60   0.0622   0.0200   0.2152   8.3689 3.8170e-003 4.6230e-001 --     
  374    30.10    20.80   0.0224   0.0036   0.0764  18.6032 1.6095e-005 4.2973e-003 ----   
  375    28.91    18.73   0.0134   0.0022   0.0460  20.3582 6.4219e-006 1.9338e-003 ----   
  376    25.94    11.37   0.0000   0.0000   0.0170  29.1553 6.6801e-008 2.7096e-005 ----   Synonymous
  377    31.16    12.25   0.0000   0.0000   0.0174  37.8208 7.7550e-010 3.7936e-007 ----   Synonymous
  378    26.35    12.37   0.0000   0.0000   0.0190  27.9696 1.2323e-007 4.6089e-005 ----   Synonymous
  379    30.18    22.26   0.0178   0.0029   0.0635  15.8420 6.8855e-005 1.6043e-002 ---    
  380    24.60    13.30   0.0076   0.0004   0.0360  22.5931 2.0020e-006 6.5065e-004 ----   
  381    27.52     7.34   0.0000   0.0000   0.0185  40.3594 2.1128e-010 1.0902e-007 ----   Constant
  382    27.51    13.32   0.0000   0.0000   0.0188  28.3933 9.9009e-008 3.8515e-005 ----   Synonymous
  383    26.57    19.27   0.0122   0.0007   0.0717  14.5991 1.3298e-004 2.7793e-002 ---    
  384    27.16    16.18   0.0096   0.0005   0.0450  21.9507 2.7974e-006 9.0076e-004 ----   
  385    22.99    17.13   0.0314   0.0072   0.1262  11.7159 6.1970e-004 1.0398e-001 --     
  386    25.31    21.65   0.0604   0.0170   0.3154   7.3314 6.7761e-003 6.7083e-001 --     
  387    25.95    11.29   0.0000   0.0000   0.0176  29.3320 6.0982e-008 2.4942e-005 ----   Synonymous
  388    29.10    23.84   0.0446   0.0128   0.1566  10.5132 1.1853e-003 1.7779e-001 --     
  389    28.44    26.36   0.1450   0.0371   0.9265   4.1526 4.1570e-002 9.9322e-001 -      
  390    29.00    26.13   0.0747   0.0264   0.4050   5.7455 1.6531e-002 9.9322e-001 -      
  391    29.75     7.09   0.0000   0.0000   0.0141  45.3116 1.6805e-011 8.7389e-009 ----   Synonymous
  392    28.58    22.25   0.0186   0.0029   0.0728  12.6734 3.7090e-004 6.7132e-002 --     
  393    24.61    14.65   0.0083   0.0005   0.0391  19.9234 8.0609e-006 2.3296e-003 ----   
  394    29.14    22.51   0.0322   0.0076   0.0998  13.2574 2.7151e-004 5.1858e-002 --     
  395    26.13    12.02   0.0000   0.0000   0.0171  28.2149 1.0856e-007 4.1419e-005 ----   Synonymous
  396    26.10    15.54   0.0090   0.0005   0.0429  21.1156 4.3240e-006 1.3491e-003 ----   
  397    29.98    17.32   0.0000   0.0000   0.0232  25.3208 4.8545e-007 1.6571e-004 ----   Synonymous
  398    23.14     7.05   0.0000   0.0000   0.0120  32.1794 1.4057e-008 6.1571e-006 ----   Synonymous
  399    24.73    10.62   0.0000   0.0000   0.0170  28.2123 1.0871e-007 4.1419e-005 ----   Synonymous
  400    27.59    12.39   0.0000   0.0000   0.0149  30.3979 3.5191e-008 1.4938e-005 ----   Synonymous
  401    28.28     8.16   0.0000   0.0000   0.0189  40.2459 2.2393e-010 1.1510e-007 ----   Synonymous
  402    30.27    11.56   0.0000   0.0000   0.0150  37.4108 9.5691e-010 4.6697e-007 ----   Synonymous
  403    25.31     7.64   0.0000   0.0000   0.0200  35.3444 2.7626e-009 1.2653e-006 ----   Synonymous
  404    29.32    24.92   0.0487   0.0139   0.1797   8.8043 3.0053e-003 3.9369e-001 --     
  405    31.93    14.30   0.0000   0.0000   0.0206  35.2756 2.8620e-009 1.3079e-006 ----   Synonymous
  406    25.33    12.29   0.0061   0.0003   0.0285  26.0690 3.2942e-007 1.1662e-004 ----   
  407    23.25     7.30   0.0000   0.0000   0.0138  31.8876 1.6336e-008 7.0897e-006 ----   Constant
  408    27.14    17.90   0.0127   0.0007   0.0623  18.4774 1.7193e-005 4.5391e-003 ----   
  409    27.58    16.34   0.0129   0.0021   0.0439  22.4835 2.1195e-006 6.8672e-004 ----   
  410    27.21    17.73   0.0094   0.0005   0.0449  18.9642 1.3319e-005 3.6095e-003 ----   
  411    24.32     3.66   0.0000   0.0000   0.0116  41.3099 1.2991e-010 6.7165e-008 ----   Constant
  412    31.86    26.63   0.0372   0.0103   0.1403  10.4597 1.2201e-003 1.8094e-001 --     
  413    33.76    29.57   0.0282   0.0063   0.1226   8.3831 3.7872e-003 4.6230e-001 --     
  414    25.87     8.00   0.0000   0.0000   0.0115  35.7394 2.2555e-009 1.0611e-006 ----   Synonymous
  415    28.01    17.79   0.0213   0.0035   0.0709  20.4288 6.1893e-006 1.8877e-003 ----   
  416    24.82    16.98   0.0207   0.0033   0.0738  15.6755 7.5192e-005 1.7369e-002 ---    
  417    27.60    16.59   0.0075   0.0004   0.0358  22.0180 2.7011e-006 8.7245e-004 ----   
  418    25.34    24.69   0.3675   0.0553   2.0076   1.3120 2.5203e-001 9.9322e-001        
  419    27.11    14.31   0.0000   0.0000   0.0236  25.6053 4.1889e-007 1.4494e-004 ----   Synonymous
  420    32.00    31.04   0.3075   0.0680   1.5960   1.9298 1.6478e-001 9.9322e-001        
  421    26.07    23.04   0.0997   0.0250   0.5277   6.0627 1.3807e-002 9.9322e-001 -      
  422    30.32    17.23   0.0000   0.0000   0.0231  26.1704 3.1258e-007 1.1096e-004 ----   Synonymous
  423    25.99    19.82   0.0474   0.0139   0.1330  12.3300 4.4573e-004 7.8893e-002 --     
  424    26.99    18.70   0.0171   0.0028   0.0587  16.5829 4.6568e-005 1.1223e-002 ---    
  425    26.05     7.70   0.0000   0.0000   0.0113  36.7152 1.3671e-009 6.5758e-007 ----   Synonymous
  426    28.35    14.12   0.0000   0.0000   0.0188  28.4565 9.5828e-008 3.7658e-005 ----   Synonymous
  427    25.71    18.26   0.0223   0.0036   0.0794  14.9009 1.1331e-004 2.4815e-002 ---    
  428    24.32     3.66   0.0000   0.0000   0.0116  41.3099 1.2991e-010 6.7165e-008 ----   Constant
  429    26.87    16.22   0.0093   0.0005   0.0439  21.3079 3.9113e-006 1.2320e-003 ----   
  430    29.28    29.18   0.6958   0.1181   3.0390   0.1829 6.6888e-001 9.9322e-001        
  431    27.73    10.13   0.0000   0.0000   0.0128  35.1998 2.9756e-009 1.3539e-006 ----   Synonymous
  432    27.32    24.16   0.0584   0.0179   0.4451   6.3133 1.1984e-002 9.8795e-001 -      
  433    29.35    21.14   0.0131   0.0007   0.0676  16.4152 5.0876e-005 1.2126e-002 ---    
  434    25.80    15.75   0.0117   0.0007   0.0575  20.0931 7.3761e-006 2.1612e-003 ----   
  435    24.83     9.64   0.0065   0.0004   0.0300  30.3694 3.5712e-008 1.5070e-005 ----   
  436    24.61     7.38   0.0000   0.0000   0.0203  34.4672 4.3349e-009 1.9247e-006 ----   Synonymous
  437    29.32    20.43   0.0121   0.0007   0.0603  17.7936 2.4621e-005 6.2783e-003 ----   
  438    25.67     8.00   0.0000   0.0000   0.0198  35.3530 2.7505e-009 1.2653e-006 ----   Synonymous
  439    26.34    16.08   0.0093   0.0005   0.0446  20.5157 5.9144e-006 1.8098e-003 ----   
  440    25.62     7.75   0.0000   0.0000   0.0114  35.7394 2.2555e-009 1.0611e-006 ----   Synonymous
  441    27.62    17.64   0.0116   0.0006   0.0571  19.9711 7.8623e-006 2.2801e-003 ----   
  442    26.80    24.47   0.0911   0.0248   0.6791   4.6707 3.0681e-002 9.9322e-001 -      
  443    28.85    25.83   0.0373   0.0086   0.1570   6.0424 1.3966e-002 9.9322e-001 -      
  444    30.68    14.76   0.0000   0.0000   0.0138  31.8242 1.6877e-008 7.3079e-006 ----   Synonymous
  445    25.78    22.04   0.0710   0.0200   0.3050   7.4805 6.2370e-003 6.4967e-001 --     
  446    26.80    11.92   0.0000   0.0000   0.0150  29.7682 4.8692e-008 2.0353e-005 ----   Synonymous
  447    26.69    21.21   0.0354   0.0082   0.1167  10.9513 9.3540e-004 1.4686e-001 --     
  448    33.62    24.42   0.0167   0.0027   0.0566  18.3936 1.7966e-005 4.6891e-003 ----   
  449    32.33    25.94   0.0381   0.0090   0.1176  12.7769 3.5093e-004 6.4220e-002 --     
  450    33.70    30.91   0.1106   0.0331   0.5078   5.5897 1.8066e-002 9.9322e-001 -      
  451    25.33    17.38   0.0317   0.0093   0.0886  15.8827 6.7391e-005 1.5770e-002 ---    
  452    35.39    32.19   0.0858   0.0261   0.3781   6.3946 1.1447e-002 9.8443e-001 -      
  453    26.32    10.32   0.0000   0.0000   0.0120  32.0132 1.5313e-008 6.6763e-006 ----   Synonymous
  454    30.63    23.23   0.0214   0.0035   0.0751  14.8083 1.1901e-004 2.5695e-002 ---    
  455    26.48    14.93   0.0091   0.0005   0.0431  23.0974 1.5400e-006 5.0974e-004 ----   
  456    30.44    16.07   0.0000   0.0000   0.0170  28.7448 8.2570e-008 3.3111e-005 ----   Synonymous
  457    30.09    17.18   0.0000   0.0000   0.0231  25.8123 3.7628e-007 1.3094e-004 ----   Synonymous
  458    31.50    17.32   0.0000   0.0000   0.0189  28.3652 1.0046e-007 3.8877e-005 ----   Synonymous
  459    32.81    22.64   0.0091   0.0005   0.0433  20.3390 6.4865e-006 1.9460e-003 ----   
  460    31.03    17.17   0.0000   0.0000   0.0172  27.7183 1.4033e-007 5.2202e-005 ----   Synonymous
  461    24.80     9.00   0.0062   0.0003   0.0283  31.6070 1.8875e-008 8.1161e-006 ----   
  462    30.58    25.26   0.0227   0.0035   0.0968  10.6373 1.1083e-003 1.6735e-001 --     
  463    27.41    13.01   0.0000   0.0000   0.0170  28.8054 8.0029e-008 3.2172e-005 ----   Synonymous
  464    26.50    23.69   0.0849   0.0252   0.4613   5.6167 1.7790e-002 9.9322e-001 -      
  465    23.92    22.20   0.1566   0.0487   1.1378   3.4396 6.3652e-002 9.9322e-001        
  466    14.62     7.58   0.0000   0.0000   0.0381  14.0768 1.7549e-004 3.5274e-002 ---    Synonymous
  467    15.09    10.83   0.0323   0.0048   0.2080   8.5219 3.5089e-003 4.5265e-001 --     
  468    28.86    19.10   0.0104   0.0006   0.0499  19.5219 9.9455e-006 2.7598e-003 ----   
  469    29.94    14.96   0.0000   0.0000   0.0150  29.9644 4.4006e-008 1.8438e-005 ----   Synonymous
  470    34.28    34.12   1.5805   0.1802   6.3852   0.3243 5.6901e-001 9.9322e-001        
  471    28.08    24.83   0.0588   0.0138   0.3199   6.5011 1.0781e-002 9.7025e-001 -      
  472    26.18    23.01   0.1368   0.0424   0.5423   6.3337 1.1847e-002 9.8795e-001 -      
  473    26.87    20.63   0.0403   0.0120   0.1270  12.4696 4.1364e-004 7.4041e-002 --     
  474    32.51    28.54   0.0475   0.0105   0.2056   7.9377 4.8416e-003 5.5678e-001 --     
  475    26.79    24.31   0.0962   0.0277   0.7416   4.9727 2.5750e-002 9.9322e-001 -      
  476    30.98    26.79   0.0587   0.0166   0.2426   8.3848 3.7837e-003 4.6230e-001 --     
  477    26.84    20.63   0.0236   0.0037   0.0905  12.4329 4.2185e-004 7.5089e-002 --     
  478    29.73    26.30   0.0714   0.0200   0.4248   6.8720 8.7559e-003 8.4927e-001 --     
  479    26.42    23.75   0.0926   0.0273   0.5733   5.3320 2.0937e-002 9.9322e-001 -      
  480    32.93    29.17   0.0588   0.0170   0.1880   7.5136 6.1233e-003 6.4907e-001 --     
  481    27.21    25.92   0.1597   0.0365   1.4595   2.5851 1.0788e-001 9.9322e-001        
  482    27.38    25.17   0.1071   0.0344   0.7952   4.4319 3.5274e-002 9.9322e-001 -      
  483    33.38    29.65   0.0573   0.0160   0.2526   7.4603 6.3075e-003 6.4967e-001 --     
  484    27.88    26.44   0.2666   0.0742   1.2196   2.8762 8.9899e-002 9.9322e-001        
  485    23.19    19.51   0.0602   0.0177   0.2941   7.3646 6.6521e-003 6.6521e-001 --     
  486    24.29    23.41   0.1482   0.0206   1.8141   1.7482 1.8611e-001 9.9322e-001        
  487    30.56    19.95   0.0167   0.0027   0.0562  21.2385 4.0553e-006 1.2734e-003 ----   
  488    24.82    21.92   0.1082   0.0317   0.6018   5.8007 1.6020e-002 9.9322e-001 -      
  489    29.63    11.75   0.0000   0.0000   0.0206  35.7661 2.2248e-009 1.0568e-006 ----   Synonymous
  490    26.17    23.52   0.1130   0.0316   0.5671   5.3029 2.1291e-002 9.9322e-001 -      
  491    28.97    17.58   0.0077   0.0004   0.0365  22.7694 1.8265e-006 5.9728e-004 ----   
  492    28.77    21.30   0.0284   0.0068   0.0840  14.9419 1.1087e-004 2.4392e-002 ---    
  493    30.59    27.60   0.0492   0.0134   0.3709   5.9650 1.4592e-002 9.9322e-001 -      
  494    26.70    20.36   0.0292   0.0074   0.0939  12.6840 3.6879e-004 6.7121e-002 --     
  495    22.76    10.33   0.0062   0.0003   0.0300  24.8647 6.1497e-007 2.0724e-004 ----   
  496    34.09    20.24   0.0101   0.0006   0.0471  27.7089 1.4101e-007 5.2315e-005 ----   
  497    24.78    16.22   0.0210   0.0050   0.0643  17.1063 3.5345e-005 8.6242e-003 ----   
  498    28.02    24.86   0.0721   0.0203   0.3925   6.3133 1.1984e-002 9.8795e-001 -      
  499    31.55    13.71   0.0000   0.0000   0.0191  35.6866 2.3175e-009 1.0846e-006 ----   Synonymous
  500    30.65    11.15   0.0000   0.0000   0.0201  38.9864 4.2677e-010 2.1082e-007 ----   Synonymous
  501    28.18    26.90   0.1762   0.0451   1.4792   2.5534 1.1006e-001 9.9322e-001        
  502    29.86    27.08   0.0293   0.0065   0.3389   5.5619 1.8355e-002 9.9322e-001 -      
  503    23.53     3.79   0.0000   0.0000   0.0289  39.4735 3.3254e-010 1.6693e-007 ----   Constant
  504    24.16     7.77   0.0000   0.0000   0.0131  32.7856 1.0290e-008 4.5380e-006 ----   Synonymous
  505    24.17    10.00   0.0063   0.0004   0.0291  28.3284 1.0238e-007 3.9519e-005 ----   
  506    24.01     9.90   0.0000   0.0000   0.0171  28.2123 1.0871e-007 4.1419e-005 ----   Synonymous
  507    26.25    16.07   0.0082   0.0005   0.0386  20.3689 6.3860e-006 1.9338e-003 ----   
  508    24.51    21.83   0.0570   0.0165   0.6613   5.3609 2.0593e-002 9.9322e-001 -      
  509    32.90    20.53   0.0090   0.0005   0.0414  24.7405 6.5592e-007 2.2039e-004 ----   
  510    33.42    27.49   0.0405   0.0097   0.1185  11.8567 5.7454e-004 9.7097e-002 --     
  511    27.84    22.36   0.0348   0.0089   0.1079  10.9515 9.3526e-004 1.4686e-001 --     
  512    25.34    24.02   0.1371   0.0391   1.3861   2.6322 1.0472e-001 9.9322e-001        
  513    23.53     3.79   0.0000   0.0000   0.0289  39.4735 3.3254e-010 1.6693e-007 ----   Constant
  514    24.71    20.12   0.0309   0.0066   0.1384   9.1835 2.4420e-003 3.2967e-001 --     
  515    26.64    24.47   0.1390   0.0424   0.8518   4.3441 3.7137e-002 9.9322e-001 -      
  516    28.87    25.05   0.0566   0.0164   0.2292   7.6385 5.7135e-003 6.2042e-001 --     
  517    26.48    24.30   0.0709   0.0168   0.8245   4.3489 3.7033e-002 9.9322e-001 -      
  518    21.58    19.76   0.1428   0.0377   1.0632   3.6492 5.6096e-002 9.9322e-001        
  519    29.63    29.62   0.8408   0.1235   4.0413   0.0330 8.5586e-001 9.9322e-001        
  520    20.70    18.45   0.1143   0.0255   0.8565   4.4986 3.3923e-002 9.9322e-001 -      
  521    21.87    17.29   0.0609   0.0169   0.2243   9.1510 2.4858e-003 3.3309e-001 --     
