# Supplementary material for: Evolutionary Patterning: A Novel Approach to the Identification of Potential Drug Target Sites in Plasmodium falciparum
Source: PLoS One. 2008 Nov 10;3(11):e3685. doi: 10.1371/journal.pone.0003685 (PMC2577034; doi:10.1371/journal.pone.0003685)
Supplement: Figure S10 — Codons are labeled as “# site”. Mutations C50R, N51I, C59R, S108N and I164L correspond to codons 45, 46, 54, 103 and 159, respectively. (0.06 MB TXT) [file pone.0003685.s010.txt]

# Site  Neutral  Optimal   Omega    lower    upper LRT_Stat    Pval     Adj.Pval  Result Note
    1    13.27     5.24   0.0000   0.0000   0.0673  16.0651 6.1203e-005 1.8606e-002 ---    Synonymous
    2    10.67     9.46   0.2373   0.0347   1.6755   2.4200 1.1979e-001 9.9747e-001      ! 
    3     0.00     0.00   1.0000   0.0000   1.#INF   0.0000 1.0000e+000 1.0000e+000      ! All gaps
    4     3.57     3.57   1.0000   0.0000   1.#INF   0.0000 1.0000e+000 1.0000e+000      ! Single char
    5    12.20    10.27   0.1280   0.0174   0.9858   3.8726 4.9079e-002 9.9747e-001 -      
    6     2.72     2.72   1.0000   0.0000   1.#INF   0.0000 1.0000e+000 1.0000e+000      ! Single char
    7     0.00     0.00   1.0000   0.0000   1.#INF   0.0000 1.0000e+000 1.0000e+000      ! All gaps
    8     3.14     3.14   1.0000   0.0000   1.#INF   0.0000 1.0000e+000 1.0000e+000      ! Single char
    9     0.00     0.00   1.0000   0.0000   1.#INF   0.0000 1.0000e+000 1.0000e+000      ! All gaps
   10     3.26     2.15   0.0000   0.0000  99.0000   2.2146 1.3671e-001 9.9747e-001      ! Constant
   11    10.37     6.20   0.0000   0.0000   0.3491   8.3447 3.8681e-003 8.3165e-001 --     Synonymous
   12     0.00     0.00   1.0000   0.0000   1.#INF   0.0000 1.0000e+000 1.0000e+000      ! All gaps
   13     0.00     0.00   1.0000   0.0000   1.#INF   0.0000 1.0000e+000 1.0000e+000      ! All gaps
   14    17.93     8.99   0.0000   0.0000   0.1039  17.8838 2.3481e-005 7.4905e-003 ----   Synonymous
   15     0.00     0.00   1.0000   0.0000   1.#INF   0.0000 1.0000e+000 1.0000e+000      ! All gaps
   16     4.24     4.24   1.0000   0.0000   1.#INF   0.0000 1.0000e+000 1.0000e+000      ! Single char
   17    13.09    10.89   0.1131   0.0163   0.8239   4.4171 3.5581e-002 9.9747e-001 -      
   18     3.78     2.47   0.0000   0.0000   3.6090   2.6115 1.0609e-001 9.9747e-001      ! Constant
   19     6.54     6.52   0.3055   0.0104  99.0000   0.0577 8.1025e-001 9.9747e-001      ! 
   20     2.68     2.68   1.0000   0.0000   1.#INF   0.0000 1.0000e+000 1.0000e+000      ! Single char
   21     5.38     3.48   0.0000   0.0000  99.0000   3.8090 5.0978e-002 9.9747e-001      ! Synonymous
   22     8.47     5.88   0.0000   0.0000   0.6083   5.1670 2.3020e-002 9.9747e-001 -      Constant
   23     6.87     6.87   0.7165   0.0460  99.0000   0.0088 9.2520e-001 9.9747e-001      ! 
   24     8.95     5.06   0.0000   0.0000   0.1900   7.7906 5.2519e-003 9.9747e-001 --     Synonymous
   25     0.00     0.00   1.0000   0.0000   1.#INF   0.0000 1.0000e+000 1.0000e+000      ! All gaps
   26    11.11    10.84   0.4163   0.0461  99.0000   0.5320 4.6577e-001 9.9747e-001      ! 
   27     4.83     4.54   0.0000   0.0000   7.9362   0.5802 4.4624e-001 9.9747e-001        Constant
   28     0.00     0.00   1.0000   0.0000   1.#INF   0.0000 1.0000e+000 1.0000e+000      ! All gaps
   29     7.40     7.33   1.5704   0.0803  99.0000   0.1469 7.0153e-001 9.9747e-001      ! 
   30     7.71     7.70   1.1838   0.1656  10.5669   0.0261 8.7169e-001 9.9747e-001        
   31    12.36    12.13   0.3385   0.0107  99.0000   0.4605 4.9740e-001 9.9747e-001      ! 
   32    12.53     7.46   0.0000   0.0000   0.2365  10.1314 1.4577e-003 3.3818e-001 --     Synonymous
   33     0.00     0.00   1.0000   0.0000   1.#INF   0.0000 1.0000e+000 1.0000e+000      ! All gaps
   34     6.46     3.18   0.0000   0.0000   0.2128   6.5644 1.0404e-002 9.9747e-001 -      Constant
   35     0.00     0.00   1.0000   0.0000   1.#INF   0.0000 1.0000e+000 1.0000e+000      ! All gaps
   36    14.28     6.86   0.0000   0.0000   0.1166  14.8279 1.1778e-004 3.3803e-002 ---    Synonymous
   37     0.00     0.00   1.0000   0.0000   1.#INF   0.0000 1.0000e+000 1.0000e+000      ! All gaps
   38    11.82    11.53  68.3401   0.1710  99.0000   0.5906 4.4217e-001 9.9747e-001      ! 
   39    10.67     6.42   0.0000   0.0000   0.3457   8.5016 3.5483e-003 7.7353e-001 --     Synonymous
   40     3.76     2.83   0.0000   0.0000   2.8720   1.8747 1.7094e-001 9.9747e-001      ! Constant
   41     0.00     0.00   1.0000   0.0000   1.#INF   0.0000 1.0000e+000 1.0000e+000      ! All gaps
   42    13.51     7.02   0.0000   0.0000   0.1786  12.9820 3.1451e-004 8.5546e-002 --     Synonymous
   43     0.00     0.00   1.0000   0.0000   1.#INF   0.0000 1.0000e+000 1.0000e+000      ! All gaps
   44    11.19     8.87   0.1025   0.0148   0.7456   4.6376 3.1279e-002 9.9747e-001 -      
   45     4.71     3.69   0.0000   0.0000   2.0429   2.0396 1.5325e-001 9.9747e-001        Constant
   46     4.16     2.68   0.0000   0.0000   1.5225   2.9579 8.5459e-002 9.9747e-001      ! Constant
   47     4.40     3.47   0.0000   0.0000  99.0000   1.8541 1.7331e-001 9.9747e-001      ! Synonymous
   48     9.77     8.66  98.9987   0.0000  99.0000   2.2266 1.3565e-001 9.9747e-001      ! Synonymous
   49     7.57     3.14   0.0000   0.0000   0.1167   8.8592 2.9161e-003 6.5029e-001 --     Constant
   50     0.00     0.00   1.0000   0.0000   1.#INF   0.0000 1.0000e+000 1.0000e+000      ! All gaps
   51     8.11     4.20   0.0000   0.0000   0.1780   7.8204 5.1660e-003 9.9747e-001 --     Synonymous
   52     0.00     0.00   1.0000   0.0000   1.#INF   0.0000 1.0000e+000 1.0000e+000      ! All gaps
   53     0.00     0.00   1.0000   0.0000   1.#INF   0.0000 1.0000e+000 1.0000e+000      ! All gaps
   54     4.54     3.57   0.0000   0.0000   2.1785   1.9471 1.6290e-001 9.9747e-001        Constant
   55     9.23     8.72   0.2783   0.0336  99.0000   1.0095 3.1502e-001 9.9747e-001      ! 
   56     4.80     3.46   0.0000   0.0000   1.5748   2.6906 1.0094e-001 9.9747e-001      ! Constant
   57    16.92     8.39   0.0000   0.0000   0.0923  17.0671 3.6082e-005 1.1294e-002 ---    Synonymous
   58     8.51     5.45   0.0000   0.0000   0.3333   6.1176 1.3385e-002 9.9747e-001 -      Synonymous
   59     0.00     0.00   1.0000   0.0000   1.#INF   0.0000 1.0000e+000 1.0000e+000      ! All gaps
   60     0.00     0.00   1.0000   0.0000   1.#INF   0.0000 1.0000e+000 1.0000e+000      ! All gaps
   61     3.14     3.14   1.0000   0.0000   1.#INF   0.0000 1.0000e+000 1.0000e+000      ! Single char
   62    12.20    10.21   0.1162   0.0173   0.9275   3.9836 4.5944e-002 9.9747e-001 -      
   63     0.00     0.00   1.0000   0.0000   1.#INF   0.0000 1.0000e+000 1.0000e+000      ! All gaps
   64     6.26     3.84   0.0000   0.0000   0.4678   4.8312 2.7950e-002 9.9747e-001 -      Synonymous
   65     0.00     0.00   1.0000   0.0000   1.#INF   0.0000 1.0000e+000 1.0000e+000      ! All gaps
   66     6.76     4.02   0.0000   0.0000   0.3425   5.4785 1.9251e-002 9.9747e-001 -      Synonymous
   67    12.90    10.82   0.1107   0.0143   0.8992   4.1555 4.1501e-002 9.9747e-001 -      
   68     0.00     0.00   1.0000   0.0000   1.#INF   0.0000 1.0000e+000 1.0000e+000      ! All gaps
   69    11.36     4.79   0.0000   0.0000   0.0749  13.1493 2.8763e-004 7.8741e-002 --     Synonymous
   70     3.78     2.47   0.0000   0.0000   3.6090   2.6115 1.0609e-001 9.9747e-001      ! Constant
   71    13.35     6.97   0.0000   0.0000   0.0796  12.7591 3.5428e-004 9.6010e-002 --     Synonymous
   72    14.88    11.63   0.1507   0.0296   0.5634   6.5019 1.0776e-002 9.9747e-001 -      
   73     7.74     7.37   0.3693   0.0421  10.4343   0.7358 3.9101e-001 9.9747e-001      ! 
   74    12.08    10.40   0.1596   0.0242   1.1611   3.3585 6.6859e-002 9.9747e-001        
   75     0.00     0.00   1.0000   0.0000   1.#INF   0.0000 1.0000e+000 1.0000e+000      ! All gaps
   76     0.00     0.00   1.0000   0.0000   1.#INF   0.0000 1.0000e+000 1.0000e+000      ! All gaps
   77    12.63    12.62   1.2113   0.1761  99.0000   0.0252 8.7395e-001 9.9747e-001      ! 
   78     6.66     5.90   0.1051   0.0052  99.0000   1.5093 2.1924e-001 9.9747e-001      ! 
   79     7.30     4.35   0.0000   0.0000   0.2895   5.9118 1.5040e-002 9.9747e-001 -      Synonymous
   80     4.82     4.39   0.0000   0.0000   5.1507   0.8628 3.5297e-001 9.9747e-001        Constant
   81     0.00     0.00   1.0000   0.0000   1.#INF   0.0000 1.0000e+000 1.0000e+000      ! All gaps
   82     5.54     5.49   0.2770   0.0094  99.0000   0.0903 7.6373e-001 9.9747e-001      ! 
   83     2.68     2.68   1.0000   0.0000   1.#INF   0.0000 1.0000e+000 1.0000e+000      ! Single char
   84     2.72     2.72   1.0000   0.0000   1.#INF   0.0000 1.0000e+000 1.0000e+000      ! Single char
   85     7.45     6.72   3.6614   0.4270  99.0000   1.4570 2.2741e-001 9.9747e-001      ! 
   86     7.01     6.94  61.4733   0.1174  99.0000   0.1402 7.0812e-001 9.9747e-001      ! 
   87     3.11     3.11   1.0000   0.0000   1.#INF   0.0000 1.0000e+000 1.0000e+000      ! Single char
   88     7.59     7.52   2.1695   0.1348  99.0000   0.1337 7.1464e-001 9.9747e-001      ! 
   89     4.16     2.68   0.0000   0.0000   1.5225   2.9579 8.5459e-002 9.9747e-001      ! Constant
   90     7.80     7.57   2.3035   0.1161  99.0000   0.4602 4.9751e-001 9.9747e-001      ! 
   91    10.42     9.59   4.8660   0.4380  99.0000   1.6634 1.9715e-001 9.9747e-001      ! 
   92     8.93     5.07   0.0000   0.0000   0.2053   7.7232 5.4516e-003 9.9747e-001 --     Synonymous
   93     0.00     0.00   1.0000   0.0000   1.#INF   0.0000 1.0000e+000 1.0000e+000      ! All gaps
   94    16.94    10.06   0.0366   0.0020   0.1952  13.7490 2.0893e-004 5.8500e-002 --     
   95     4.16     2.68   0.0000   0.0000   1.5225   2.9579 8.5459e-002 9.9747e-001      ! Constant
   96     0.00     0.00   1.0000   0.0000   1.#INF   0.0000 1.0000e+000 1.0000e+000      ! All gaps
   97     0.00     0.00   1.0000   0.0000   1.#INF   0.0000 1.0000e+000 1.0000e+000      ! All gaps
   98     0.00     0.00   1.0000   0.0000   1.#INF   0.0000 1.0000e+000 1.0000e+000      ! All gaps
   99     0.00     0.00   1.0000   0.0000   1.#INF   0.0000 1.0000e+000 1.0000e+000      ! All gaps
  100    11.45     5.82   0.0000   0.0000   0.2315  11.2613 7.9139e-004 1.9706e-001 --     Synonymous
  101    14.99     9.16   0.0366   0.0020   0.2115  11.6640 6.3723e-004 1.6249e-001 --     
  102    15.98    15.95   1.2036   0.2579  40.3086   0.0620 8.0331e-001 9.9747e-001      ! 
  103    11.05     7.88   0.1150   0.0081   0.5376   6.3329 1.1852e-002 9.9747e-001 -      
  104     0.00     0.00   1.0000   0.0000   1.#INF   0.0000 1.0000e+000 1.0000e+000      ! All gaps
  105    10.15     4.52   0.0000   0.0000   0.1562  11.2703 7.8756e-004 1.9689e-001 --     Synonymous
  106    14.41     3.57   0.0000   0.0000   0.1119  21.6789 3.2231e-006 1.0991e-003 ----   Constant
  107     0.00     0.00   1.0000   0.0000   1.#INF   0.0000 1.0000e+000 1.0000e+000      ! All gaps
  108    14.13     7.81   0.0000   0.0000   0.2127  12.6372 3.7814e-004 1.0134e-001 --     Synonymous
  109    11.93     7.55   0.0364   0.0020   0.2405   8.7609 3.0776e-003 6.8015e-001 --     
  110    12.30    10.70   0.1951   0.0393   1.2354   3.1993 7.3668e-002 9.9747e-001        
  111     0.00     0.00   1.0000   0.0000   1.#INF   0.0000 1.0000e+000 1.0000e+000      ! All gaps
  112    10.61     5.89   0.0000   0.0000   0.1656   9.4532 2.1078e-003 4.8059e-001 --     Synonymous
  113    12.41     6.82   0.0000   0.0000   0.1927  11.1706 8.3102e-004 2.0443e-001 --     Synonymous
  114     0.00     0.00   1.0000   0.0000   1.#INF   0.0000 1.0000e+000 1.0000e+000      ! All gaps
  115    16.81    16.44   0.5902   0.1556   2.0633   0.7435 3.8855e-001 9.9747e-001        
  116     8.22     2.68   0.0000   0.0000   0.0972  11.0938 8.6618e-004 2.1048e-001 --     Constant
  117    18.78     8.96   0.0000   0.0000   0.0772  19.6358 9.3696e-006 3.0826e-003 ----   Synonymous
  118     0.00     0.00   1.0000   0.0000   1.#INF   0.0000 1.0000e+000 1.0000e+000      ! All gaps
  119     9.40     2.68   0.0000   0.0000   0.0721  13.4403 2.4627e-004 6.8218e-002 --     Constant
  120     0.00     0.00   1.0000   0.0000   1.#INF   0.0000 1.0000e+000 1.0000e+000      ! All gaps
  121     0.00     0.00   1.0000   0.0000   1.#INF   0.0000 1.0000e+000 1.0000e+000      ! All gaps
  122     0.00     0.00   1.0000   0.0000   1.#INF   0.0000 1.0000e+000 1.0000e+000      ! All gaps
  123     0.00     0.00   1.0000   0.0000   1.#INF   0.0000 1.0000e+000 1.0000e+000      ! All gaps
  124    15.75     9.72   0.0395   0.0022   0.2302  12.0693 5.1258e-004 1.3276e-001 --     
  125    11.36     7.04   0.0000   0.0000   0.2528   8.6364 3.2952e-003 7.2494e-001 --     Synonymous
  126     0.00     0.00   1.0000   0.0000   1.#INF   0.0000 1.0000e+000 1.0000e+000      ! All gaps
  127    11.73     8.28   0.0590   0.0033   0.4099   6.9033 8.6035e-003 9.9747e-001 --     
  128    12.04     8.22   0.0402   0.0021   0.2914   7.6477 5.6845e-003 9.9747e-001 --     
  129     9.50     3.32   0.0000   0.0000   0.1335  12.3458 4.4198e-004 1.1492e-001 --     Constant
  130    10.65     9.95   3.6334   0.4175  99.0000   1.4066 2.3562e-001 9.9747e-001      ! 
  131     0.00     0.00   1.0000   0.0000   1.#INF   0.0000 1.0000e+000 1.0000e+000      ! All gaps
  132    11.51    10.75   0.3203   0.0580   2.1795   1.5168 2.1810e-001 9.9747e-001        
  133    10.39     9.89   0.2941   0.0343  99.0000   0.9978 3.1785e-001 9.9747e-001      ! 
  134     7.91     6.28   0.1122   0.0056   1.2535   3.2764 7.0283e-002 9.9747e-001      ! 
  135     0.00     0.00   1.0000   0.0000   1.#INF   0.0000 1.0000e+000 1.0000e+000      ! All gaps
  136     3.52     3.52   1.0000   0.0000   1.#INF   0.0000 1.0000e+000 1.0000e+000      ! Single char
  137     3.69     3.69   1.0000   0.0000   1.#INF   0.0000 1.0000e+000 1.0000e+000      ! Single char
  138     0.00     0.00   1.0000   0.0000   1.#INF   0.0000 1.0000e+000 1.0000e+000      ! All gaps
  139    14.66    14.02   3.6343   0.3654  99.0000   1.2855 2.5687e-001 9.9747e-001      ! 
  140     9.25     8.64   0.3256   0.0606  99.0000   1.2211 2.6915e-001 9.9747e-001      ! 
  141     0.00     0.00   1.0000   0.0000   1.#INF   0.0000 1.0000e+000 1.0000e+000      ! All gaps
  142     2.28     2.28   1.0000   0.0000   1.#INF   0.0000 1.0000e+000 1.0000e+000      ! Single char
  143     8.59     5.57   0.0555   0.0028   0.5547   6.0426 1.3965e-002 9.9747e-001 -      
  144     0.00     0.00   1.0000   0.0000   1.#INF   0.0000 1.0000e+000 1.0000e+000      ! All gaps
  145     0.00     0.00   1.0000   0.0000   1.#INF   0.0000 1.0000e+000 1.0000e+000      ! All gaps
  146     4.40     3.47   0.0000   0.0000  99.0000   1.8541 1.7331e-001 9.9747e-001      ! Synonymous
  147     0.00     0.00   1.0000   0.0000   1.#INF   0.0000 1.0000e+000 1.0000e+000      ! All gaps
  148     0.00     0.00   1.0000   0.0000   1.#INF   0.0000 1.0000e+000 1.0000e+000      ! All gaps
  149    11.66    11.36   0.4508   0.0538  99.0000   0.6026 4.3759e-001 9.9747e-001      ! 
  150     6.26     3.84   0.0000   0.0000   0.4678   4.8312 2.7950e-002 9.9747e-001 -      Synonymous
  151     2.72     2.72   1.0000   0.0000   1.#INF   0.0000 1.0000e+000 1.0000e+000      ! Single char
  152     7.40     4.04   0.0000   0.0000   0.2935   6.7222 9.5218e-003 9.9747e-001 --     Synonymous
  153     0.00     0.00   1.0000   0.0000   1.#INF   0.0000 1.0000e+000 1.0000e+000      ! All gaps
  154     0.00     0.00   1.0000   0.0000   1.#INF   0.0000 1.0000e+000 1.0000e+000      ! All gaps
  155     8.17     3.06   0.0000   0.0000   0.1465  10.2177 1.3910e-003 3.2548e-001 --     Constant
  156     0.00     0.00   1.0000   0.0000   1.#INF   0.0000 1.0000e+000 1.0000e+000      ! All gaps
  157     3.26     2.15   0.0000   0.0000  99.0000   2.2146 1.3671e-001 9.9747e-001      ! Constant
  158     0.00     0.00   1.0000   0.0000   1.#INF   0.0000 1.0000e+000 1.0000e+000      ! All gaps
  159     0.00     0.00   1.0000   0.0000   1.#INF   0.0000 1.0000e+000 1.0000e+000      ! All gaps
  160    17.59     8.94   0.0000   0.0000   0.1116  17.2969 3.1971e-005 1.0167e-002 ---    Synonymous
  161     7.60     3.32   0.0000   0.0000   0.1765   8.5695 3.4183e-003 7.4861e-001 --     Constant
  162    12.65    10.25   0.1823   0.0322   0.8013   4.8019 2.8429e-002 9.9747e-001 -      
  163     4.77     3.20   0.0000   0.0000   1.3302   3.1407 7.6360e-002 9.9747e-001      ! Constant
  164     0.00     0.00   1.0000   0.0000   1.#INF   0.0000 1.0000e+000 1.0000e+000      ! All gaps
  165     0.00     0.00   1.0000   0.0000   1.#INF   0.0000 1.0000e+000 1.0000e+000      ! All gaps
  166    17.68    16.93   0.2886   0.0447   2.9562   1.5027 2.2026e-001 9.9747e-001      ! 
  167    11.78     3.69   0.0000   0.0000   0.0675  16.1801 5.7595e-005 1.7624e-002 ---    Constant
  168     0.00     0.00   1.0000   0.0000   1.#INF   0.0000 1.0000e+000 1.0000e+000      ! All gaps
  169     0.00     0.00   1.0000   0.0000   1.#INF   0.0000 1.0000e+000 1.0000e+000      ! All gaps
  170     2.28     2.28   1.0000   0.0000   1.#INF   0.0000 1.0000e+000 1.0000e+000      ! Single char
  171    11.96    11.41   0.3082   0.0528  99.0000   1.0954 2.9527e-001 9.9747e-001      ! 
  172    10.62     9.79   0.2276   0.0306   3.0526   1.6579 1.9789e-001 9.9747e-001      ! 
  173     0.00     0.00   1.0000   0.0000   1.#INF   0.0000 1.0000e+000 1.0000e+000      ! All gaps
  174     0.00     0.00   1.0000   0.0000   1.#INF   0.0000 1.0000e+000 1.0000e+000      ! All gaps
  175     9.22     4.39   0.0000   0.0000   0.1641   9.6699 1.8731e-003 4.2894e-001 --     Synonymous
  176    12.86     9.20   0.0481   0.0024   0.4110   7.3203 6.8182e-003 9.9747e-001 --     
  177     0.00     0.00   1.0000   0.0000   1.#INF   0.0000 1.0000e+000 1.0000e+000      ! All gaps
  178     0.00     0.00   1.0000   0.0000   1.#INF   0.0000 1.0000e+000 1.0000e+000      ! All gaps
  179     0.00     0.00   1.0000   0.0000   1.#INF   0.0000 1.0000e+000 1.0000e+000      ! All gaps
  180    14.14     6.20   0.0000   0.0000   0.0904  15.8804 6.7474e-005 2.0242e-002 ---    Synonymous
  181    17.23     7.51   0.0000   0.0000   0.0823  19.4336 1.0416e-005 3.3956e-003 ----   Synonymous
  182     0.00     0.00   1.0000   0.0000   1.#INF   0.0000 1.0000e+000 1.0000e+000      ! All gaps
  183     6.83     2.68   0.0000   0.0000   0.1077   8.3087 3.9456e-003 8.3253e-001 --     Constant
  184    12.47    12.31   1.9248   0.1957  99.0000   0.3174 5.7320e-001 9.9747e-001      ! 
  185     9.59     9.54  11.3828   0.0626  99.0000   0.0926 7.6085e-001 9.9747e-001      ! 
  186     0.00     0.00   1.0000   0.0000   1.#INF   0.0000 1.0000e+000 1.0000e+000      ! All gaps
  187    19.09    18.57   2.3552   0.4795  99.0000   1.0445 3.0677e-001 9.9747e-001      ! 
  188     0.00     0.00   1.0000   0.0000   1.#INF   0.0000 1.0000e+000 1.0000e+000      ! All gaps
  189     6.92     5.33   0.0590   0.0029   1.6394   3.1774 7.4665e-002 9.9747e-001      ! 
  190     0.00     0.00   1.0000   0.0000   1.#INF   0.0000 1.0000e+000 1.0000e+000      ! All gaps
  191     0.00     0.00   1.0000   0.0000   1.#INF   0.0000 1.0000e+000 1.0000e+000      ! All gaps
  192     0.00     0.00   1.0000   0.0000   1.#INF   0.0000 1.0000e+000 1.0000e+000      ! All gaps
  193    16.19     7.57   0.0000   0.0000   0.1454  17.2377 3.2983e-005 1.0456e-002 ---    Synonymous
  194    14.94    14.21   0.1526   0.0190  99.0000   1.4608 2.2681e-001 9.9747e-001      ! 
  195     0.00     0.00   1.0000   0.0000   1.#INF   0.0000 1.0000e+000 1.0000e+000      ! All gaps
  196     5.80     5.36   0.1347   0.0064  99.0000   0.8890 3.4576e-001 9.9747e-001      ! 
  197     9.50     3.32   0.0000   0.0000   0.1335  12.3458 4.4198e-004 1.1492e-001 --     Constant
  198     3.57     3.57   1.0000   0.0000   1.#INF   0.0000 1.0000e+000 1.0000e+000      ! Single char
  199    12.21    10.37   0.1698   0.0226   1.0444   3.6711 5.5364e-002 9.9747e-001        
  200     0.00     0.00   1.0000   0.0000   1.#INF   0.0000 1.0000e+000 1.0000e+000      ! All gaps
  201    16.57    15.69   0.2561   0.0344  99.0000   1.7542 1.8535e-001 9.9747e-001      ! 
  202     0.00     0.00   1.0000   0.0000   1.#INF   0.0000 1.0000e+000 1.0000e+000      ! All gaps
  203    11.75     6.00   0.0000   0.0000   0.1009  11.4890 7.0009e-004 1.7572e-001 --     Synonymous
  204     3.76     2.83   0.0000   0.0000   2.8720   1.8747 1.7094e-001 9.9747e-001      ! Constant
  205     0.00     0.00   1.0000   0.0000   1.#INF   0.0000 1.0000e+000 1.0000e+000      ! All gaps
  206     6.92     3.57   0.0000   0.0000   0.3798   6.6922 9.6838e-003 9.9747e-001 --     Constant
  207     7.76     6.02   0.0707   0.0032   1.1609   3.4750 6.2301e-002 9.9747e-001        
  208     6.36     5.45   0.0000   0.0000  99.0000   1.8242 1.7682e-001 9.9747e-001      ! Synonymous
  209     0.00     0.00   1.0000   0.0000   1.#INF   0.0000 1.0000e+000 1.0000e+000      ! All gaps
  210     4.16     2.68   0.0000   0.0000   1.5225   2.9579 8.5459e-002 9.9747e-001      ! Constant
  211     9.20     9.04   0.1230   0.0069  99.0000   0.3191 5.7216e-001 9.9747e-001      ! 
  212    14.55    11.19   0.1155   0.0205   0.4827   6.7282 9.4902e-003 9.9747e-001 --     
  213    12.67    12.06   0.3673   0.0257   2.1328   1.2039 2.7253e-001 9.9747e-001        
  214    18.63     9.36   0.0000   0.0000   0.0924  18.5513 1.6539e-005 5.3257e-003 ----   Synonymous
  215     5.43     3.03   0.0000   0.0000   0.1787   4.8067 2.8350e-002 9.9747e-001 -    ! Constant
  216     0.00     0.00   1.0000   0.0000   1.#INF   0.0000 1.0000e+000 1.0000e+000      ! All gaps
  217     8.95     3.14   0.0000   0.0000   0.1059  11.6263 6.5027e-004 1.6437e-001 --     Constant
  218     0.00     0.00   1.0000   0.0000   1.#INF   0.0000 1.0000e+000 1.0000e+000      ! All gaps
  219     0.00     0.00   1.0000   0.0000   1.#INF   0.0000 1.0000e+000 1.0000e+000      ! All gaps
  220     4.24     4.24   1.0000   0.0000   1.#INF   0.0000 1.0000e+000 1.0000e+000      ! Single char
  221     0.00     0.00   1.0000   0.0000   1.#INF   0.0000 1.0000e+000 1.0000e+000      ! All gaps
  222    12.31    11.29   0.3192   0.0648   1.6836   2.0335 1.5387e-001 9.9747e-001        
  223    16.00    11.45   0.0428   0.0023   0.2827   9.0927 2.5664e-003 5.8000e-001 --     
  224    12.20     8.78   0.0627   0.0032   0.4762   6.8432 8.8979e-003 9.9747e-001 --     
  225     8.01     7.57   0.4034   0.0527   3.4043   0.8900 3.4547e-001 9.9747e-001        
  226     8.41     7.09   0.1627   0.0081   1.5529   2.6284 1.0497e-001 9.9747e-001        
  227     6.46     6.46   1.0519   0.0718  99.0000   0.0013 9.7079e-001 9.9747e-001      ! 
  228     6.90     6.85  28.9966   0.0855  99.0000   0.1090 7.4133e-001 9.9747e-001      ! 
  229     9.95     9.95   0.8789   0.1108  99.0000   0.0153 9.0160e-001 9.9747e-001      ! 
  230     6.20     5.65   0.1654   0.0079  99.0000   1.0998 2.9431e-001 9.9747e-001      ! 
  231     3.11     3.11   1.0000   0.0000   1.#INF   0.0000 1.0000e+000 1.0000e+000      ! Single char
  232     3.52     2.43   0.0000   0.0000   4.5031   2.1705 1.4068e-001 9.9747e-001      ! Constant
  233     0.00     0.00   1.0000   0.0000   1.#INF   0.0000 1.0000e+000 1.0000e+000      ! All gaps
  234     0.00     0.00   1.0000   0.0000   1.#INF   0.0000 1.0000e+000 1.0000e+000      ! All gaps
  235     7.80     6.99   0.1446   0.0066  99.0000   1.6167 2.0355e-001 9.9747e-001      ! 
  236     6.78     2.68   0.0000   0.0000   0.2120   8.2088 4.1688e-003 8.6711e-001 --     Constant
  237     5.61     5.57   1.4808   0.0650  99.0000   0.0806 7.7649e-001 9.9747e-001      ! 
  238     6.23     5.77   0.1584   0.0075  99.0000   0.9088 3.4044e-001 9.9747e-001      ! 
  239     6.90     6.85  28.9966   0.0855  99.0000   0.1090 7.4133e-001 9.9747e-001      ! 
  240     0.00     0.00   1.0000   0.0000   1.#INF   0.0000 1.0000e+000 1.0000e+000      ! All gaps
  241     7.03     7.01   0.7568   0.0583  99.0000   0.0348 8.5194e-001 9.9747e-001      ! 
  242     0.00     0.00   1.0000   0.0000   1.#INF   0.0000 1.0000e+000 1.0000e+000      ! All gaps
  243     4.69     4.69   1.0000   0.0000   1.#INF   0.0000 1.0000e+000 1.0000e+000      ! Single char
  244    11.09     9.43   0.1305   0.0065   1.1730   3.3224 6.8344e-002 9.9747e-001        
  245    13.00    12.96   0.7545   0.1136  99.0000   0.0827 7.7373e-001 9.9747e-001      ! 
  246     6.22     6.18   0.6099   0.0273  99.0000   0.0803 7.7696e-001 9.9747e-001      ! 
  247     0.00     0.00   1.0000   0.0000   1.#INF   0.0000 1.0000e+000 1.0000e+000      ! All gaps
  248     8.36     8.36   0.9962   0.1135  99.0000   0.0000 9.9747e-001 9.9747e-001      ! 
  249    10.12     9.86   2.3478   0.2245  99.0000   0.5311 4.6613e-001 9.9747e-001      ! 
  250     4.24     4.24   1.0000   0.0000   1.#INF   0.0000 1.0000e+000 1.0000e+000      ! Single char
  251     4.02     4.02   1.0770   0.0380  99.0000   0.0014 9.7025e-001 9.9747e-001      ! 
  252     1.91     1.91   1.0000   0.0000   1.#INF   0.0000 1.0000e+000 1.0000e+000      ! Single char
  253     7.02     6.22  98.9983   0.1539  99.0000   1.5926 2.0696e-001 9.9747e-001      ! 
  254     4.36     3.49   0.0000   0.0000  10.0229   1.7451 1.8649e-001 9.9747e-001      ! Constant
  255     7.79     7.69   0.3314   0.0135  99.0000   0.2089 6.4763e-001 9.9747e-001      ! 
  256     6.42     6.30  33.4908   0.1202  99.0000   0.2439 6.2141e-001 9.9747e-001      ! 
  257     7.37     6.90   3.2894   0.1767  99.0000   0.9329 3.3410e-001 9.9747e-001      ! 
  258     7.78     7.71   0.6584   0.0710   5.1558   0.1467 7.0172e-001 9.9747e-001        
  259     0.00     0.00   1.0000   0.0000   1.#INF   0.0000 1.0000e+000 1.0000e+000      ! All gaps
  260     6.90     6.66   2.5020   0.1158  99.0000   0.4863 4.8558e-001 9.9747e-001      ! 
  261     4.35     4.31   1.5316   0.0624  99.0000   0.0827 7.7362e-001 9.9747e-001      ! 
  262    12.50    12.26   2.2116   0.2646  99.0000   0.4785 4.8912e-001 9.9747e-001      ! 
  263     4.36     3.49   0.0000   0.0000  10.0229   1.7451 1.8649e-001 9.9747e-001      ! Constant
  264     5.64     5.64   0.9637   0.0458  99.0000   0.0009 9.7626e-001 9.9747e-001      ! 
  265     4.16     2.68   0.0000   0.0000   1.5225   2.9579 8.5459e-002 9.9747e-001      ! Constant
  266     4.82     4.39   0.0000   0.0000   5.1507   0.8628 3.5297e-001 9.9747e-001        Constant
  267     3.11     3.11   1.0000   0.0000   1.#INF   0.0000 1.0000e+000 1.0000e+000      ! Single char
  268     5.62     5.55   0.2165   0.0078  99.0000   0.1233 7.2552e-001 9.9747e-001      ! 
  269     6.76     4.02   0.0000   0.0000   0.3425   5.4785 1.9251e-002 9.9747e-001 -      Synonymous
  270    12.61     4.52   0.0000   0.0000   0.0698  16.1802 5.7592e-005 1.7624e-002 ---    Synonymous
  271     8.53     5.61   0.0452   0.0024   0.3017   5.8314 1.5742e-002 9.9747e-001 -    ! 
  272     4.52     3.14   0.0000   0.0000   1.5290   2.7673 9.6209e-002 9.9747e-001      ! Constant
  273    11.16     8.55  98.9972   1.4436  99.0000   5.2198 2.2332e-002 9.9747e-001 +    ! 
  274     6.88     6.31   0.2673   0.0292   5.1151   1.1371 2.8626e-001 9.9747e-001      ! 
  275     3.26     2.15   0.0000   0.0000  99.0000   2.2146 1.3671e-001 9.9747e-001      ! Constant
  276     3.26     2.15   0.0000   0.0000  99.0000   2.2146 1.3671e-001 9.9747e-001      ! Constant
  277     8.60     6.98   0.1707   0.0132   1.1712   3.2347 7.2093e-002 9.9747e-001        
  278     0.00     0.00   1.0000   0.0000   1.#INF   0.0000 1.0000e+000 1.0000e+000      ! All gaps
  279     7.93     5.78   0.1254   0.0172   0.8767   4.3116 3.7853e-002 9.9747e-001 -      
  280    13.60    13.01   0.2063   0.0381  12.9038   1.1735 2.7868e-001 9.9747e-001      ! 
  281     5.58     4.70   0.1233   0.0057  99.0000   1.7596 1.8468e-001 9.9747e-001      ! 
  282     4.89     2.46   0.0000   0.0000   0.5318   4.8625 2.7446e-002 9.9747e-001 -    ! Constant
  283    10.31     8.55   0.0969   0.0050   1.1968   3.5185 6.0686e-002 9.9747e-001      ! 
  284    10.27     9.06   0.1409   0.0189   2.2733   2.4203 1.1977e-001 9.9747e-001      ! 
  285     7.78     7.38   0.2984   0.0311  99.0000   0.8004 3.7096e-001 9.9747e-001      ! 
  286     7.47     5.92   0.0793   0.0036   1.3378   3.1009 7.8247e-002 9.9747e-001        
  287    11.42     3.65   0.0000   0.0000   0.0689  15.5465 8.0500e-005 2.3667e-002 ---    Constant
  288     4.16     2.68   0.0000   0.0000   1.5225   2.9579 8.5459e-002 9.9747e-001      ! Constant
  289    11.19     9.24   0.0984   0.0051   0.9801   3.9077 4.8064e-002 9.9747e-001 -      
  290     9.46     5.95   0.0000   0.0000   0.3045   7.0096 8.1072e-003 9.9747e-001 --     Synonymous
  291     7.96     7.38   0.2113   0.0254  99.0000   1.1611 2.8124e-001 9.9747e-001      ! 
  292     5.52     5.52   2.6603   0.0520  99.0000   0.0051 9.4319e-001 9.9747e-001      ! 
  293    11.96    11.47   0.0830   0.0037  99.0000   0.9682 3.2514e-001 9.9747e-001      ! 
  294     0.00     0.00   1.0000   0.0000   1.#INF   0.0000 1.0000e+000 1.0000e+000      ! All gaps
  295     0.00     0.00   1.0000   0.0000   1.#INF   0.0000 1.0000e+000 1.0000e+000      ! All gaps
  296    12.60     8.77   0.0392   0.0020   0.3571   7.6651 5.6300e-003 9.9747e-001 --     
  297     3.34     3.34   1.0000   0.0000   1.#INF   0.0000 1.0000e+000 1.0000e+000      ! Single char
  298     0.00     0.00   1.0000   0.0000   1.#INF   0.0000 1.0000e+000 1.0000e+000      ! All gaps
  299     5.91     5.91   2.6911   0.0709  99.0000   0.0043 9.4776e-001 9.9747e-001      ! 
  300    13.16     6.54   0.0540   0.0030   0.2849  13.2470 2.7301e-004 7.5079e-002 --     
  301     0.00     0.00   1.0000   0.0000   1.#INF   0.0000 1.0000e+000 1.0000e+000      ! All gaps
  302    13.49     6.27   0.0000   0.0000   0.0771  14.4284 1.4559e-004 4.1202e-002 ---    Synonymous
  303     0.00     0.00   1.0000   0.0000   1.#INF   0.0000 1.0000e+000 1.0000e+000      ! All gaps
  304    13.73     8.42   0.0386   0.0021   0.2381  10.6308 1.1122e-003 2.6692e-001 --     
  305     4.71     3.89   0.0000   0.0000   2.8509   1.6374 2.0068e-001 9.9747e-001        Constant
  306     9.27     7.92   0.2102   0.0266   1.3203   2.6876 1.0113e-001 9.9747e-001        
  307    10.34     8.62   0.0917   0.0044   1.1383   3.4397 6.3647e-002 9.9747e-001        
  308    15.18     6.63   0.0000   0.0000   0.0722  17.1004 3.5455e-005 1.1133e-002 ---    Synonymous
  309     0.00     0.00   1.0000   0.0000   1.#INF   0.0000 1.0000e+000 1.0000e+000      ! All gaps
  310    16.54     5.27   0.0000   0.0000   0.0725  22.5374 2.0610e-006 7.0897e-004 ----   Synonymous
  311     0.00     0.00   1.0000   0.0000   1.#INF   0.0000 1.0000e+000 1.0000e+000      ! All gaps
  312     0.00     0.00   1.0000   0.0000   1.#INF   0.0000 1.0000e+000 1.0000e+000      ! All gaps
  313    11.18    11.02   0.5246   0.0784  99.0000   0.3158 5.7417e-001 9.9747e-001      ! 
  314     0.00     0.00   1.0000   0.0000   1.#INF   0.0000 1.0000e+000 1.0000e+000      ! All gaps
  315     0.00     0.00   1.0000   0.0000   1.#INF   0.0000 1.0000e+000 1.0000e+000      ! All gaps
  316     3.34     3.34   1.0000   0.0000   1.#INF   0.0000 1.0000e+000 1.0000e+000      ! Single char
  317     7.66     3.14   0.0000   0.0000   0.1141   9.0465 2.6320e-003 5.8957e-001 --     Constant
  318     0.00     0.00   1.0000   0.0000   1.#INF   0.0000 1.0000e+000 1.0000e+000      ! All gaps
  319     0.00     0.00   1.0000   0.0000   1.#INF   0.0000 1.0000e+000 1.0000e+000      ! All gaps
  320     2.68     2.68   1.0000   0.0000   1.#INF   0.0000 1.0000e+000 1.0000e+000      ! Single char
  321     2.68     2.68   1.0000   0.0000   1.#INF   0.0000 1.0000e+000 1.0000e+000      ! Single char
  322    13.21     4.01   0.0000   0.0000   0.1054  18.3970 1.7934e-005 5.7389e-003 ----   Constant
  323     4.16     2.68   0.0000   0.0000   1.5225   2.9579 8.5459e-002 9.9747e-001      ! Constant
  324    13.12    12.03   0.1759   0.0352   7.0349   2.1899 1.3892e-001 9.9747e-001      ! 
  325    15.17     7.12   0.0366   0.0020   0.1885  16.1081 5.9827e-005 1.8247e-002 ---    
  326     8.11     6.92   0.2069   0.0255   1.6131   2.3694 1.2373e-001 9.9747e-001        
  327     3.14     3.14   1.0000   0.0000   1.#INF   0.0000 1.0000e+000 1.0000e+000      ! Single char
  328    18.20     7.43   0.0000   0.0000   0.0719  21.5560 3.4365e-006 1.1684e-003 ----   Synonymous
  329    15.93     5.71   0.0000   0.0000   0.0813  20.4345 6.1708e-006 2.0610e-003 ----   Synonymous
  330     9.35     6.29   0.0000   0.0000   0.2332   6.1188 1.3375e-002 9.9747e-001 -      Synonymous
  331     0.00     0.00   1.0000   0.0000   1.#INF   0.0000 1.0000e+000 1.0000e+000      ! All gaps
  332     3.84     2.84   0.0000   0.0000   2.6459   2.0047 1.5682e-001 9.9747e-001      ! Constant
  333     0.00     0.00   1.0000   0.0000   1.#INF   0.0000 1.0000e+000 1.0000e+000      ! All gaps
  334     0.00     0.00   1.0000   0.0000   1.#INF   0.0000 1.0000e+000 1.0000e+000      ! All gaps
  335    10.37    10.02   0.4126   0.0652  99.0000   0.6911 4.0577e-001 9.9747e-001      ! 
  336    11.42     3.65   0.0000   0.0000   0.0689  15.5465 8.0500e-005 2.3667e-002 ---    Constant
  337     0.00     0.00   1.0000   0.0000   1.#INF   0.0000 1.0000e+000 1.0000e+000      ! All gaps
  338    15.91     8.30   0.0000   0.0000   0.1225  15.2328 9.5037e-005 2.7846e-002 ---    Synonymous
  339     0.00     0.00   1.0000   0.0000   1.#INF   0.0000 1.0000e+000 1.0000e+000      ! All gaps
  340     4.66     3.19   0.0000   0.0000   1.4439   2.9465 8.6062e-002 9.9747e-001      ! Constant
  341     0.00     0.00   1.0000   0.0000   1.#INF   0.0000 1.0000e+000 1.0000e+000      ! All gaps
  342    12.64     7.94   0.0402   0.0022   0.2546   9.4033 2.1659e-003 4.9166e-001 --     
  343     0.00     0.00   1.0000   0.0000   1.#INF   0.0000 1.0000e+000 1.0000e+000      ! All gaps
  344     4.43     3.14   0.0000   0.0000   1.6622   2.5803 1.0820e-001 9.9747e-001      ! Constant
  345     0.00     0.00   1.0000   0.0000   1.#INF   0.0000 1.0000e+000 1.0000e+000      ! All gaps
  346     0.00     0.00   1.0000   0.0000   1.#INF   0.0000 1.0000e+000 1.0000e+000      ! All gaps
  347    15.36    13.31   0.1205   0.0157   0.9215   4.1058 4.2736e-002 9.9747e-001 -      
  348     0.00     0.00   1.0000   0.0000   1.#INF   0.0000 1.0000e+000 1.0000e+000      ! All gaps
  349     0.00     0.00   1.0000   0.0000   1.#INF   0.0000 1.0000e+000 1.0000e+000      ! All gaps
  350    16.53     9.07   0.0000   0.0000   0.1800  14.9264 1.1179e-004 3.2195e-002 ---    Synonymous
  351     0.00     0.00   1.0000   0.0000   1.#INF   0.0000 1.0000e+000 1.0000e+000      ! All gaps
  352     0.00     0.00   1.0000   0.0000   1.#INF   0.0000 1.0000e+000 1.0000e+000      ! All gaps
  353    11.92     3.64   0.0000   0.0000   0.0870  16.5752 4.6759e-005 1.4402e-002 ---    Constant
  354    15.93     5.71   0.0000   0.0000   0.0813  20.4345 6.1708e-006 2.0610e-003 ----   Synonymous
  355    14.35     7.15   0.0000   0.0000   0.0798  14.3879 1.4876e-004 4.1949e-002 ---    Synonymous
  356    12.52     4.92   0.0000   0.0000   0.0703  15.2061 9.6389e-005 2.8146e-002 ---    Synonymous
  357     0.00     0.00   1.0000   0.0000   1.#INF   0.0000 1.0000e+000 1.0000e+000      ! All gaps
  358     0.00     0.00   1.0000   0.0000   1.#INF   0.0000 1.0000e+000 1.0000e+000      ! All gaps
  359     0.00     0.00   1.0000   0.0000   1.#INF   0.0000 1.0000e+000 1.0000e+000      ! All gaps
  360    15.86     5.66   0.0000   0.0000   0.0768  20.3859 6.3295e-006 2.0951e-003 ----   Synonymous
  361    10.22     3.65   0.0000   0.0000   0.1241  13.1441 2.8843e-004 7.8741e-002 --     Constant
  362     0.00     0.00   1.0000   0.0000   1.#INF   0.0000 1.0000e+000 1.0000e+000      ! All gaps
  363     0.00     0.00   1.0000   0.0000   1.#INF   0.0000 1.0000e+000 1.0000e+000      ! All gaps
  364    15.09     6.53   0.0000   0.0000   0.0709  17.1347 3.4821e-005 1.1003e-002 ---    Synonymous
  365    17.21     8.81   0.0000   0.0000   0.0753  16.7977 4.1584e-005 1.2891e-002 ---    Synonymous
  366     0.00     0.00   1.0000   0.0000   1.#INF   0.0000 1.0000e+000 1.0000e+000      ! All gaps
  367     0.00     0.00   1.0000   0.0000   1.#INF   0.0000 1.0000e+000 1.0000e+000      ! All gaps
  368     0.00     0.00   1.0000   0.0000   1.#INF   0.0000 1.0000e+000 1.0000e+000      ! All gaps
  369     0.00     0.00   1.0000   0.0000   1.#INF   0.0000 1.0000e+000 1.0000e+000      ! All gaps
  370     0.00     0.00   1.0000   0.0000   1.#INF   0.0000 1.0000e+000 1.0000e+000      ! All gaps
  371    23.32    19.44   0.0593   0.0031   0.4219   7.7565 5.3519e-003 9.9747e-001 --     
  372    16.54     8.53   0.0000   0.0000   0.1188  16.0180 6.2743e-005 1.8949e-002 ---    Synonymous
  373    13.07     9.98   0.1293   0.0267   0.5510   6.1770 1.2942e-002 9.9747e-001 -      
  374    14.37     3.87   0.0000   0.0000   0.0759  21.0058 4.5789e-006 1.5477e-003 ----   Constant
  375     6.83     2.68   0.0000   0.0000   0.1077   8.3087 3.9456e-003 8.3253e-001 --     Constant
  376    11.94     5.61   0.0000   0.0000   0.1370  12.6545 3.7466e-004 1.0116e-001 --     Synonymous
  377     6.83     2.68   0.0000   0.0000   0.1066   8.3088 3.9453e-003 8.3253e-001 --     Constant
  378    14.44    11.07   0.1085   0.0163   0.4903   6.7480 9.3854e-003 9.9747e-001 --     
  379     0.00     0.00   1.0000   0.0000   1.#INF   0.0000 1.0000e+000 1.0000e+000      ! All gaps
  380     0.00     0.00   1.0000   0.0000   1.#INF   0.0000 1.0000e+000 1.0000e+000      ! All gaps
  381     9.54     7.50   0.0744   0.0035   0.9153   4.0722 4.3595e-002 9.9747e-001 -      
  382    14.40     7.10   0.0000   0.0000   0.0776  14.6004 1.3288e-004 3.7872e-002 ---    Synonymous
  383    10.55     2.68   0.0000   0.0000   0.0726  15.7558 7.2066e-005 2.1476e-002 ---    Constant
  384     0.00     0.00   1.0000   0.0000   1.#INF   0.0000 1.0000e+000 1.0000e+000      ! All gaps
  385    16.25     6.49   0.0000   0.0000   0.0858  19.5314 9.8958e-006 3.2359e-003 ----   Synonymous
  386     0.00     0.00   1.0000   0.0000   1.#INF   0.0000 1.0000e+000 1.0000e+000      ! All gaps
  387     0.00     0.00   1.0000   0.0000   1.#INF   0.0000 1.0000e+000 1.0000e+000      ! All gaps
  388    15.10     6.54   0.0000   0.0000   0.0728  17.1150 3.5183e-005 1.1083e-002 ---    Synonymous
  389     4.91     3.47   0.0000   0.0000   1.4500   2.8836 8.9483e-002 9.9747e-001      ! Constant
  390     0.00     0.00   1.0000   0.0000   1.#INF   0.0000 1.0000e+000 1.0000e+000      ! All gaps
  391    13.38     6.41   0.0000   0.0000   0.1329  13.9395 1.8879e-004 5.3049e-002 --     Synonymous
  392    16.64    12.51   0.0574   0.0031   0.3715   8.2637 4.0446e-003 8.4936e-001 --     
  393    17.68     8.45   0.0000   0.0000   0.0911  18.4679 1.7279e-005 5.5466e-003 ----   Synonymous
  394    11.64     6.37   0.0000   0.0000   0.1794  10.5280 1.1758e-003 2.8102e-001 --     Synonymous
  395     0.00     0.00   1.0000   0.0000   1.#INF   0.0000 1.0000e+000 1.0000e+000      ! All gaps
  396     0.00     0.00   1.0000   0.0000   1.#INF   0.0000 1.0000e+000 1.0000e+000      ! All gaps
  397     4.52     3.14   0.0000   0.0000   1.5290   2.7673 9.6209e-002 9.9747e-001      ! Constant
  398     6.74     2.68   0.0000   0.0000   0.1059   8.1366 4.3380e-003 8.9796e-001 --     Constant
  399    12.82     7.21   0.0000   0.0000   0.2188  11.2318 8.0406e-004 1.9863e-001 --     Synonymous
  400    11.93     8.28   0.0878   0.0131   0.4414   7.2933 6.9212e-003 9.9747e-001 --     
  401     0.00     0.00   1.0000   0.0000   1.#INF   0.0000 1.0000e+000 1.0000e+000      ! All gaps
  402     0.00     0.00   1.0000   0.0000   1.#INF   0.0000 1.0000e+000 1.0000e+000      ! All gaps
  403     4.79     3.69   0.0000   0.0000   1.8796   2.2029 1.3775e-001 9.9747e-001        Constant
  404    18.10     9.67   0.0000   0.0000   0.0926  16.8746 3.9932e-005 1.2419e-002 ---    Synonymous
  405    13.27     3.88   0.0000   0.0000   0.0643  18.7909 1.4586e-005 4.7113e-003 ----   Constant
  406     3.78     2.47   0.0000   0.0000   3.6090   2.6115 1.0609e-001 9.9747e-001      ! Constant
  407     5.73     5.72   0.2864   0.0255  99.0000   0.0282 8.6670e-001 9.9747e-001      ! 
  408    10.72     3.14   0.0000   0.0000   0.0879  15.1599 9.8779e-005 2.8745e-002 ---    Constant
  409     0.00     0.00   1.0000   0.0000   1.#INF   0.0000 1.0000e+000 1.0000e+000      ! All gaps
  410    12.23     5.93   0.0000   0.0000   0.1292  12.6077 3.8416e-004 1.0257e-001 --     Synonymous
  411     7.86     5.13   0.0000   0.0000   0.5915   5.4681 1.9366e-002 9.9747e-001 -      Synonymous
  412     0.00     0.00   1.0000   0.0000   1.#INF   0.0000 1.0000e+000 1.0000e+000      ! All gaps
  413     0.00     0.00   1.0000   0.0000   1.#INF   0.0000 1.0000e+000 1.0000e+000      ! All gaps
  414    11.90     5.67   0.0000   0.0000   0.1359  12.4606 4.1563e-004 1.0931e-001 --     Synonymous
  415     0.00     0.00   1.0000   0.0000   1.#INF   0.0000 1.0000e+000 1.0000e+000      ! All gaps
  416    16.50     5.49   0.0000   0.0000   0.0731  22.0041 2.7206e-006 9.3045e-004 ----   Synonymous
  417     0.00     0.00   1.0000   0.0000   1.#INF   0.0000 1.0000e+000 1.0000e+000      ! All gaps
  418    11.46     5.20   0.0000   0.0000   0.1725  12.5179 4.0306e-004 1.0681e-001 --     Synonymous
  419     8.23     3.69   0.0000   0.0000   0.2995   9.0677 2.6017e-003 5.8537e-001 --     Constant
  420     0.00     0.00   1.0000   0.0000   1.#INF   0.0000 1.0000e+000 1.0000e+000      ! All gaps
  421     2.70     2.70   1.0000   0.0000   1.#INF   0.0000 1.0000e+000 1.0000e+000      ! Single char
  422     4.77     4.37   0.0000   0.0000   5.5976   0.7956 3.7242e-001 9.9747e-001        Constant
  423    12.75     6.47   0.0342   0.0019   0.1936  12.5768 3.9057e-004 1.0389e-001 --     
  424     0.00     0.00   1.0000   0.0000   1.#INF   0.0000 1.0000e+000 1.0000e+000      ! All gaps
  425    10.32     3.45   0.0000   0.0000   0.1569  13.7380 2.1016e-004 5.8636e-002 --     Constant
  426     2.68     2.68   1.0000   0.0000   1.#INF   0.0000 1.0000e+000 1.0000e+000      ! Single char
  427     0.00     0.00   1.0000   0.0000   1.#INF   0.0000 1.0000e+000 1.0000e+000      ! All gaps
  428     4.71     3.69   0.0000   0.0000   2.0429   2.0396 1.5325e-001 9.9747e-001        Constant
  429    10.13     9.65   0.4176   0.0624   2.8268   0.9630 3.2643e-001 9.9747e-001      ! 
  430     3.14     3.14   1.0000   0.0000   1.#INF   0.0000 1.0000e+000 1.0000e+000      ! Single char
  431     0.00     0.00   1.0000   0.0000   1.#INF   0.0000 1.0000e+000 1.0000e+000      ! All gaps
  432     9.12     6.86   0.0912   0.0048   0.7862   4.5188 3.3524e-002 9.9747e-001 -      
  433     5.82     5.36   0.0734   0.0035  99.0000   0.9131 3.3929e-001 9.9747e-001      ! 
  434    12.83     7.21   0.0372   0.0020   0.2190  11.2316 8.0416e-004 1.9863e-001 --     
  435     8.85     3.47   0.0000   0.0000   0.1506  10.7639 1.0350e-003 2.4943e-001 --     Constant
  436     0.00     0.00   1.0000   0.0000   1.#INF   0.0000 1.0000e+000 1.0000e+000      ! All gaps
  437     8.95     3.14   0.0000   0.0000   0.1059  11.6263 6.5027e-004 1.6437e-001 --     Constant
  438    18.38     7.92   0.0000   0.0000   0.0794  20.9234 4.7801e-006 1.6109e-003 ----   Synonymous
  439     0.00     0.00   1.0000   0.0000   1.#INF   0.0000 1.0000e+000 1.0000e+000      ! All gaps
  440     8.17     3.06   0.0000   0.0000   0.1465  10.2177 1.3910e-003 3.2548e-001 --     Constant
  441     0.00     0.00   1.0000   0.0000   1.#INF   0.0000 1.0000e+000 1.0000e+000      ! All gaps
  442     0.00     0.00   1.0000   0.0000   1.#INF   0.0000 1.0000e+000 1.0000e+000      ! All gaps
  443     0.00     0.00   1.0000   0.0000   1.#INF   0.0000 1.0000e+000 1.0000e+000      ! All gaps
  444     2.28     2.28   1.0000   0.0000   1.#INF   0.0000 1.0000e+000 1.0000e+000      ! Single char
  445     4.48     3.82   0.0000   0.0000   3.8043   1.3114 2.5215e-001 9.9747e-001      ! Constant
  446     0.00     0.00   1.0000   0.0000   1.#INF   0.0000 1.0000e+000 1.0000e+000      ! All gaps
  447    12.43     4.95   0.0000   0.0000   0.0724  14.9767 1.0885e-004 3.1457e-002 ---    Synonymous
  448     2.68     2.68   1.0000   0.0000   1.#INF   0.0000 1.0000e+000 1.0000e+000      ! Single char
  449     7.92     5.79   0.1254   0.0172   0.8884   4.2554 3.9126e-002 9.9747e-001 -      
  450    11.90     5.70   0.0000   0.0000   0.1996  12.4045 4.2831e-004 1.1222e-001 --     Synonymous
  451    11.50     6.01   0.0000   0.0000   0.1982  10.9902 9.1594e-004 2.2166e-001 --     Synonymous
  452     4.07     2.68   0.0000   0.0000   1.6551   2.7855 9.5123e-002 9.9747e-001      ! Constant
  453    15.86     5.66   0.0000   0.0000   0.0768  20.3859 6.3295e-006 2.0951e-003 ----   Synonymous
  454    17.80     7.58   0.0000   0.0000   0.0749  20.4419 6.1471e-006 2.0610e-003 ----   Synonymous
  455     0.00     0.00   1.0000   0.0000   1.#INF   0.0000 1.0000e+000 1.0000e+000      ! All gaps
  456     0.00     0.00   1.0000   0.0000   1.#INF   0.0000 1.0000e+000 1.0000e+000      ! All gaps
  457     0.00     0.00   1.0000   0.0000   1.#INF   0.0000 1.0000e+000 1.0000e+000      ! All gaps
  458     0.00     0.00   1.0000   0.0000   1.#INF   0.0000 1.0000e+000 1.0000e+000      ! All gaps
  459    12.23     4.20   0.0000   0.0000   0.1507  16.0562 6.1491e-005 1.8632e-002 ---    Constant
  460     0.00     0.00   1.0000   0.0000   1.#INF   0.0000 1.0000e+000 1.0000e+000      ! All gaps
  461     2.68     2.68   1.0000   0.0000   1.#INF   0.0000 1.0000e+000 1.0000e+000      ! Single char
  462     0.00     0.00   1.0000   0.0000   1.#INF   0.0000 1.0000e+000 1.0000e+000      ! All gaps
  463    12.97     8.99   0.0857   0.0129   0.4159   7.9670 4.7637e-003 9.8133e-001 --     
  464     4.43     3.14   0.0000   0.0000   1.6622   2.5803 1.0820e-001 9.9747e-001      ! Constant
  465     0.00     0.00   1.0000   0.0000   1.#INF   0.0000 1.0000e+000 1.0000e+000      ! All gaps
  466     3.14     3.14   1.0000   0.0000   1.#INF   0.0000 1.0000e+000 1.0000e+000      ! Single char
  467    16.18     8.41   0.0383   0.0021   0.1980  15.5508 8.0318e-005 2.3667e-002 ---    
  468     0.00     0.00   1.0000   0.0000   1.#INF   0.0000 1.0000e+000 1.0000e+000      ! All gaps
  469    12.24     4.32   0.0000   0.0000   0.1020  15.8590 6.8239e-005 2.0404e-002 ---    Constant
  470     0.00     0.00   1.0000   0.0000   1.#INF   0.0000 1.0000e+000 1.0000e+000      ! All gaps
  471     4.24     4.24   1.0000   0.0000   1.#INF   0.0000 1.0000e+000 1.0000e+000      ! Single char
  472     4.13     3.37   0.0000   0.0000   3.0438   1.5252 2.1684e-001 9.9747e-001      ! Constant
  473     0.00     0.00   1.0000   0.0000   1.#INF   0.0000 1.0000e+000 1.0000e+000      ! All gaps
  474     0.00     0.00   1.0000   0.0000   1.#INF   0.0000 1.0000e+000 1.0000e+000      ! All gaps
  475     0.00     0.00   1.0000   0.0000   1.#INF   0.0000 1.0000e+000 1.0000e+000      ! All gaps
  476     0.00     0.00   1.0000   0.0000   1.#INF   0.0000 1.0000e+000 1.0000e+000      ! All gaps
  477     0.00     0.00   1.0000   0.0000   1.#INF   0.0000 1.0000e+000 1.0000e+000      ! All gaps
  478    17.13     5.64   0.0000   0.0000   0.0701  22.9709 1.6447e-006 5.6743e-004 ----   Synonymous
  479     0.00     0.00   1.0000   0.0000   1.#INF   0.0000 1.0000e+000 1.0000e+000      ! All gaps
  480     0.00     0.00   1.0000   0.0000   1.#INF   0.0000 1.0000e+000 1.0000e+000      ! All gaps
  481     0.00     0.00   1.0000   0.0000   1.#INF   0.0000 1.0000e+000 1.0000e+000      ! All gaps
  482     3.34     3.34   1.0000   0.0000   1.#INF   0.0000 1.0000e+000 1.0000e+000      ! Single char
  483     3.14     3.14   1.0000   0.0000   1.#INF   0.0000 1.0000e+000 1.0000e+000      ! Single char
  484    17.24     9.43   0.0000   0.0000   0.1364  15.6189 7.7475e-005 2.3010e-002 ---    Synonymous
  485    10.88     6.66   0.0392   0.0021   0.2538   8.4539 3.6427e-003 7.9046e-001 --     
  486     0.00     0.00   1.0000   0.0000   1.#INF   0.0000 1.0000e+000 1.0000e+000      ! All gaps
  487     0.00     0.00   1.0000   0.0000   1.#INF   0.0000 1.0000e+000 1.0000e+000      ! All gaps
  488     0.00     0.00   1.0000   0.0000   1.#INF   0.0000 1.0000e+000 1.0000e+000      ! All gaps
  489     0.00     0.00   1.0000   0.0000   1.#INF   0.0000 1.0000e+000 1.0000e+000      ! All gaps
  490     0.00     0.00   1.0000   0.0000   1.#INF   0.0000 1.0000e+000 1.0000e+000      ! All gaps
  491     3.69     3.69   1.0000   0.0000   1.#INF   0.0000 1.0000e+000 1.0000e+000      ! Single char
  492    19.43     8.41   0.0000   0.0000   0.0705  22.0344 2.6781e-006 9.1859e-004 ----   Synonymous
  493    15.82     6.40   0.0000   0.0000   0.0872  18.8319 1.4276e-005 4.6253e-003 ----   Synonymous
  494     0.00     0.00   1.0000   0.0000   1.#INF   0.0000 1.0000e+000 1.0000e+000      ! All gaps
  495     0.00     0.00   1.0000   0.0000   1.#INF   0.0000 1.0000e+000 1.0000e+000      ! All gaps
  496     4.52     3.14   0.0000   0.0000   1.5290   2.7673 9.6209e-002 9.9747e-001      ! Constant
  497     0.00     0.00   1.0000   0.0000   1.#INF   0.0000 1.0000e+000 1.0000e+000      ! All gaps
  498    10.50     5.66   0.0000   0.0000   0.1917   9.6918 1.8509e-003 4.2756e-001 --     Synonymous
  499     0.00     0.00   1.0000   0.0000   1.#INF   0.0000 1.0000e+000 1.0000e+000      ! All gaps
  500    14.42     6.90   0.0000   0.0000   0.1342  15.0443 1.0501e-004 3.0454e-002 ---    Synonymous
  501     0.00     0.00   1.0000   0.0000   1.#INF   0.0000 1.0000e+000 1.0000e+000      ! All gaps
  502    12.38     6.13   0.0000   0.0000   0.1968  12.5031 4.0628e-004 1.0726e-001 --     Synonymous
  503     0.00     0.00   1.0000   0.0000   1.#INF   0.0000 1.0000e+000 1.0000e+000      ! All gaps
  504     8.22     2.68   0.0000   0.0000   0.0972  11.0938 8.6618e-004 2.1048e-001 --     Constant
  505     0.00     0.00   1.0000   0.0000   1.#INF   0.0000 1.0000e+000 1.0000e+000      ! All gaps
  506     8.14     3.94   0.0000   0.0000   0.1351   8.3956 3.7612e-003 8.1243e-001 --     Constant
  507     0.00     0.00   1.0000   0.0000   1.#INF   0.0000 1.0000e+000 1.0000e+000      ! All gaps
  508     0.00     0.00   1.0000   0.0000   1.#INF   0.0000 1.0000e+000 1.0000e+000      ! All gaps
  509     0.00     0.00   1.0000   0.0000   1.#INF   0.0000 1.0000e+000 1.0000e+000      ! All gaps
  510     0.00     0.00   1.0000   0.0000   1.#INF   0.0000 1.0000e+000 1.0000e+000      ! All gaps
  511     0.00     0.00   1.0000   0.0000   1.#INF   0.0000 1.0000e+000 1.0000e+000      ! All gaps
  512    14.68     6.69   0.0000   0.0000   0.0919  15.9838 6.3887e-005 1.9230e-002 ---    Synonymous
  513     4.79     3.69   0.0000   0.0000   1.8796   2.2029 1.3775e-001 9.9747e-001        Constant
  514     0.00     0.00   1.0000   0.0000   1.#INF   0.0000 1.0000e+000 1.0000e+000      ! All gaps
  515     0.00     0.00   1.0000   0.0000   1.#INF   0.0000 1.0000e+000 1.0000e+000      ! All gaps
  516    19.62     9.00   0.0000   0.0000   0.0935  21.2472 4.0371e-006 1.3686e-003 ----   Synonymous
  517    18.10    12.07   0.0439   0.0024   0.2444  12.0456 5.1915e-004 1.3394e-001 --     
  518     0.00     0.00   1.0000   0.0000   1.#INF   0.0000 1.0000e+000 1.0000e+000      ! All gaps
  519     0.00     0.00   1.0000   0.0000   1.#INF   0.0000 1.0000e+000 1.0000e+000      ! All gaps
  520     6.44     5.95   0.3336   0.0551   5.9369   0.9718 3.2422e-001 9.9747e-001      ! 
  521     0.00     0.00   1.0000   0.0000   1.#INF   0.0000 1.0000e+000 1.0000e+000      ! All gaps
  522    16.90    10.18   0.0424   0.0023   0.2306  13.4313 2.4746e-004 6.8298e-002 --     
  523    10.70    10.14   0.1793   0.0089   5.6486   1.1181 2.9032e-001 9.9747e-001        
  524    13.53     9.12   0.0636   0.0035   0.3613   8.8163 2.9854e-003 6.6277e-001 --     
  525    15.57    11.98   0.1079   0.0160   0.5187   7.1846 7.3533e-003 9.9747e-001 --     
  526     0.00     0.00   1.0000   0.0000   1.#INF   0.0000 1.0000e+000 1.0000e+000      ! All gaps
  527     0.00     0.00   1.0000   0.0000   1.#INF   0.0000 1.0000e+000 1.0000e+000      ! All gaps
  528    11.99     3.69   0.0000   0.0000   0.1121  16.5946 4.6282e-005 1.4301e-002 ---    Constant
  529     4.07     2.68   0.0000   0.0000   1.6551   2.7855 9.5123e-002 9.9747e-001      ! Constant
  530     0.00     0.00   1.0000   0.0000   1.#INF   0.0000 1.0000e+000 1.0000e+000      ! All gaps
  531    14.14     6.85   0.0000   0.0000   0.1203  14.5875 1.3380e-004 3.8000e-002 ---    Synonymous
  532     2.68     2.68   1.0000   0.0000   1.#INF   0.0000 1.0000e+000 1.0000e+000      ! Single char
  533    15.30     9.42   0.0000   0.0000   0.1530  11.7566 6.0629e-004 1.5582e-001 --     Synonymous
  534     9.50     3.69   0.0000   0.0000   0.1363  11.6205 6.5228e-004 1.6437e-001 --     Constant
  535     0.00     0.00   1.0000   0.0000   1.#INF   0.0000 1.0000e+000 1.0000e+000      ! All gaps
  536     0.00     0.00   1.0000   0.0000   1.#INF   0.0000 1.0000e+000 1.0000e+000      ! All gaps
  537     4.16     2.68   0.0000   0.0000   1.5225   2.9579 8.5459e-002 9.9747e-001      ! Constant
  538     8.22     2.68   0.0000   0.0000   0.0972  11.0938 8.6618e-004 2.1048e-001 --     Constant
  539     7.23     3.69   0.0000   0.0000   0.3305   7.0694 7.8410e-003 9.9747e-001 --     Constant
  540     0.00     0.00   1.0000   0.0000   1.#INF   0.0000 1.0000e+000 1.0000e+000      ! All gaps
  541    12.45     7.19   0.0460   0.0025   0.2598  10.5157 1.1836e-003 2.8170e-001 --     
  542    13.22     9.59   0.1909   0.0355   0.6239   7.2668 7.0241e-003 9.9747e-001 --     
  543     0.00     0.00   1.0000   0.0000   1.#INF   0.0000 1.0000e+000 1.0000e+000      ! All gaps
  544    13.90     6.51   0.0000   0.0000   0.0718  14.7824 1.2065e-004 3.4507e-002 ---    Synonymous
  545     3.78     2.47   0.0000   0.0000   3.6090   2.6115 1.0609e-001 9.9747e-001      ! Constant
  546    17.79     8.26   0.0000   0.0000   0.0926  19.0572 1.2686e-005 4.1229e-003 ----   Synonymous
  547     0.00     0.00   1.0000   0.0000   1.#INF   0.0000 1.0000e+000 1.0000e+000      ! All gaps
  548     6.80     2.68   0.0000   0.0000   0.1972   8.2378 4.1026e-003 8.5744e-001 --     Constant
  549    15.86     5.66   0.0000   0.0000   0.0768  20.3859 6.3295e-006 2.0951e-003 ----   Synonymous
  550     2.72     2.72   1.0000   0.0000   1.#INF   0.0000 1.0000e+000 1.0000e+000      ! Single char
  551    11.92     7.09   0.0000   0.0000   0.2699   9.6764 1.8665e-003 4.2894e-001 --     Synonymous
  552     0.00     0.00   1.0000   0.0000   1.#INF   0.0000 1.0000e+000 1.0000e+000      ! All gaps
  553    14.16     8.33   0.0000   0.0000   0.2029  11.6736 6.3394e-004 1.6229e-001 --     Synonymous
  554     0.00     0.00   1.0000   0.0000   1.#INF   0.0000 1.0000e+000 1.0000e+000      ! All gaps
  555    11.27     4.47   0.0000   0.0000   0.1652  13.5946 2.2684e-004 6.3061e-002 --     Constant
  556    14.84     8.52   0.0000   0.0000   0.1091  12.6410 3.7738e-004 1.0134e-001 --     Synonymous
  557     0.00     0.00   1.0000   0.0000   1.#INF   0.0000 1.0000e+000 1.0000e+000      ! All gaps
  558    13.84    10.98   0.0545   0.0028   0.4940   5.7137 1.6833e-002 9.9747e-001 -      
  559     0.00     0.00   1.0000   0.0000   1.#INF   0.0000 1.0000e+000 1.0000e+000      ! All gaps
  560     6.83     2.68   0.0000   0.0000   0.1077   8.3087 3.9456e-003 8.3253e-001 --     Constant
  561    12.80    10.53   0.1900   0.0273   0.8779   4.5362 3.3185e-002 9.9747e-001 -      
  562    12.39    10.84   0.0455   0.0023   1.7092   3.1064 7.7987e-002 9.9747e-001      ! 
  563     0.00     0.00   1.0000   0.0000   1.#INF   0.0000 1.0000e+000 1.0000e+000      ! All gaps
  564    13.28     8.13   0.0395   0.0021   0.2410  10.3014 1.3293e-003 3.1504e-001 --     
  565    10.04     8.18   0.1461   0.0197   1.0371   3.7147 5.3937e-002 9.9747e-001        
  566     0.00     0.00   1.0000   0.0000   1.#INF   0.0000 1.0000e+000 1.0000e+000      ! All gaps
  567    15.06     6.55   0.0000   0.0000   0.0722  17.0254 3.6884e-005 1.1508e-002 ---    Synonymous
  568     4.43     3.14   0.0000   0.0000   1.6622   2.5803 1.0820e-001 9.9747e-001      ! Constant
  569     0.00     0.00   1.0000   0.0000   1.#INF   0.0000 1.0000e+000 1.0000e+000      ! All gaps
  570    16.07     6.26   0.0000   0.0000   0.0843  19.6149 9.4725e-006 3.1070e-003 ----   Synonymous
  571     0.00     0.00   1.0000   0.0000   1.#INF   0.0000 1.0000e+000 1.0000e+000      ! All gaps
  572     0.00     0.00   1.0000   0.0000   1.#INF   0.0000 1.0000e+000 1.0000e+000      ! All gaps
  573     4.43     3.14   0.0000   0.0000   1.6622   2.5803 1.0820e-001 9.9747e-001      ! Constant
  574     0.00     0.00   1.0000   0.0000   1.#INF   0.0000 1.0000e+000 1.0000e+000      ! All gaps
  575    11.10     7.35   0.0501   0.0027   0.3379   7.4841 6.2245e-003 9.9747e-001 --     
  576     0.00     0.00   1.0000   0.0000   1.#INF   0.0000 1.0000e+000 1.0000e+000      ! All gaps
  577    15.46    10.37   0.0613   0.0033   0.3394  10.1765 1.4224e-003 3.3142e-001 --     
  578     5.35     2.68   0.0000   0.0000   0.1261   5.3511 2.0710e-002 9.9747e-001 -    ! Constant
  579     0.00     0.00   1.0000   0.0000   1.#INF   0.0000 1.0000e+000 1.0000e+000      ! All gaps
  580     3.52     3.52   1.0000   0.0000   1.#INF   0.0000 1.0000e+000 1.0000e+000      ! Single char
  581     3.69     3.69   1.0000   0.0000   1.#INF   0.0000 1.0000e+000 1.0000e+000      ! Single char
  582    13.68     3.69   0.0000   0.0000   0.1069  19.9665 7.8810e-006 2.6007e-003 ----   Constant
  583     7.08     7.03   0.6198   0.0562   9.9264   0.1066 7.4409e-001 9.9747e-001        
  584     8.17     3.06   0.0000   0.0000   0.1465  10.2177 1.3910e-003 3.2548e-001 --     Constant
  585     0.00     0.00   1.0000   0.0000   1.#INF   0.0000 1.0000e+000 1.0000e+000      ! All gaps
  586     8.43     8.07   0.3406   0.0369  99.0000   0.7137 3.9822e-001 9.9747e-001      ! 
  587     0.00     0.00   1.0000   0.0000   1.#INF   0.0000 1.0000e+000 1.0000e+000      ! All gaps
  588     8.90     5.36   0.0000   0.0000   0.1729   7.0953 7.7288e-003 9.9747e-001 --     Constant
  589     0.00     0.00   1.0000   0.0000   1.#INF   0.0000 1.0000e+000 1.0000e+000      ! All gaps
  590     9.13     5.19   0.0000   0.0000   0.3350   7.8918 4.9658e-003 9.9747e-001 --     Synonymous
  591     8.16     4.91   0.0000   0.0000   0.1889   6.5042 1.0762e-002 9.9747e-001 -      Synonymous
